# Supplementary material for: Three-dimensional genome landscape of primary human cancers
Source: Nat Genet. 2025 May 12;57(5):1189–200. doi: 10.1038/s41588-025-02188-0 (PMC12081301; doi:10.1038/s41588-025-02188-0)
Supplement: Supplementary file 3 — Supplementary Tables 1–9. [file 41588_2025_2188_MOESM3_ESM.xlsx]

## Sheet: Contents
Supplementary Table 1	HiChIP sample characteristics. Quality metrics and sample characteristics for samples profiled by HiChIP in this study.
Supplementary Table 2	WGS sample characteristics. Quality metrics and sample characteristics for samples profiled by WGS in this study.
Supplementary Table 3	Differential peaks linked to oncogenes. Coordinates of differential peaks identified by feature binarization and linked to oncogenes.
Supplementary Table 4	Oncogene enhancer usage classification. Maximum loop log2 fold change, average loop variance, number of loops, and enhancer usage classification for oncogenes.
Supplementary Table 5	Cell type specific loop annotation. Genomic positions of promoter-enhancer interactions along with annotations indicating their cell type assignment.
Supplementary Table 6	Mixed immune checkpoint associated promoter-enhancer interactions. Genomic positions of interactions between immune checkpoint-related elements, shared between malignant and immune cells.
Supplementary Table 7	Malignant cell specific enhancer SNP associated promoter-enhancer interactions. Genomic positions of interactions between cancer risk-associated SNPs and malignant cell-specific promoter-enhancer interactions.
Supplementary Table 8	ENCODE H3K27ac ChIP-seq dataset accession numbers. File and experiment accession numbers for H3K27ac ChIP-seq peak calls from primary tissue samples.
Supplementary Table 9	Primer sequences

## Sheet: Supplementary Table 1
Library_Name	Stanford_UUID	cohort	submitter_id	case_id	Valid_Interaction_Pairs	TSS_Enrichment_Score	demographic.ethnicity	demographic.sex	demographic.race
ACCx-025FE5F8-885E-433D-9018-7AE322A92285-X015-S08-B1-T1_H3K27ac	025FE5F8-885E-433D-9018-7AE322A92285	ACC	TCGA-OR-A5K8	1ae9cd13-73ef-4b1a-a734-4c465c73bc8e	22039929	3.06358	not hispanic or latino	male	white
ACCx-3D0CD3BD-3960-46FB-92C3-777F11CCD0FC-X019-S03-B1-T1_H3K27ac	3D0CD3BD-3960-46FB-92C3-777F11CCD0FC	ACC	TCGA-OR-A5J3	dfd687bc-6e69-42f7-af94-d17fc150d1a1	26348192	3.40088	hispanic or latino	female	white
ACCx-81A262BD-3078-4BDB-8EB1-30DD6D7948C3-X018-S02-B1-T1_H3K27ac	81A262BD-3078-4BDB-8EB1-30DD6D7948C3	ACC	TCGA-OR-A5KX	33c02ece-911b-4f45-b410-9df07e9b189e	51399382	4.11412	not hispanic or latino	female	white
ACCx-B901534B-5E93-475A-91E7-B2DB7DFE98A5-X016-S03-B1-T1_H3K27ac	B901534B-5E93-475A-91E7-B2DB7DFE98A5	ACC	TCGA-OR-A5J9	a53e9117-0a49-40d8-af40-7867370b671a	28183227	2.35333	hispanic or latino	female	white
ACCx-EDEB779F-A603-479D-AAFE-428BC7E4B8DB-X016-S09-B1-T1_H3K27ac	EDEB779F-A603-479D-AAFE-428BC7E4B8DB	ACC	TCGA-OR-A5JZ	94cdac79-2b4e-483a-8f17-3e0c9be589d0	49061174	2.34463	not reported	male	white
BLCA-1067A79F-15D6-4D64-BBC3-268BE15434A1-X009-S03-B1-T1_H3K27ac	1067A79F-15D6-4D64-BBC3-268BE15434A1	BLCA	TCGA-CU-A3YL	087a7f70-2fa8-4a16-b130-4df10a70c662	64166705	2.79337	not hispanic or latino	male	white
BLCA-6728BCB4-B161-41DD-BF27-16000A1A9A94-X015-S03-B1-T1_H3K27ac	6728BCB4-B161-41DD-BF27-16000A1A9A94	BLCA	TCGA-CF-A3MI	f1ebf96b-8df9-4e59-acef-7ad433e40214	49385748	3.2153	not hispanic or latino	male	asian
BLCA-6E1FF9EA-8875-439E-AF5A-A7B7DDFB247C-X019-S01-B1-T1_H3K27ac	6E1FF9EA-8875-439E-AF5A-A7B7DDFB247C	BLCA	TCGA-BL-A13J	556fcbc8-172a-4af1-8822-ae036e8d68e8	11914265	4.38579	not hispanic or latino	male	white
BLCA-CC5A9968-1F7F-4698-B483-1D426BF00AE3-X016-S06-B1-T1_H3K27ac	CC5A9968-1F7F-4698-B483-1D426BF00AE3	BLCA	TCGA-BL-A3JM	0f4fb205-b13c-4a85-97b3-779429e6ccdd	87042676	2.12958	not hispanic or latino	male	white
BRCA-08499A64-3FD8-4E62-AF08-3C66AF93CAE7-X004-S03-B1-T1_H3K27ac	08499A64-3FD8-4E62-AF08-3C66AF93CAE7	BRCA	TCGA-A7-A0CH	9de678e5-67ed-4453-a98b-7ac351d5d0f1	65517697	1.56592	not hispanic or latino	female	white
BRCA-14AD76EE-12F9-40B3-8DCD-4A256E02CF8D-X002-S03-B1-T1_H3K27ac	14AD76EE-12F9-40B3-8DCD-4A256E02CF8D	BRCA	TCGA-AR-A0TV	6439621e-da61-4723-91cc-c5d87d0a4abc	77771844	1.83601	not reported	female	not reported
BRCA-294C77E4-79D8-4383-8780-324F3DBB1839-X018-S08-B1-T1_H3K27ac	294C77E4-79D8-4383-8780-324F3DBB1839	BRCA	TCGA-AO-A0JG	58959e88-54e2-4558-9664-2effda7403dc	28262049	3.35473	not hispanic or latino	female	white
BRCA-2D277FFC-F83F-4882-98D7-525388B79C3B-X004-S04-B1-T1_H3K27ac	2D277FFC-F83F-4882-98D7-525388B79C3B	BRCA	TCGA-AO-A03L	1174f6e4-ffbe-4e59-a000-8d861c968369	59555138	1.96057	not hispanic or latino	female	asian
BRCA-5C54B79C-DA02-4B22-9FC2-3D61BFFC5559-X004-S02-B1-T1_H3K27ac	5C54B79C-DA02-4B22-9FC2-3D61BFFC5559	BRCA	TCGA-C8-A133	b8b6cebc-26dc-43ae-a94a-20da6018f7ae	45177515	1.84863	not hispanic or latino	female	white
BRCA-7C6A3AE4-E2EA-42B3-B3F1-81C19E6F2170-X004-S01-B1-T1_H3K27ac	7C6A3AE4-E2EA-42B3-B3F1-81C19E6F2170	BRCA	TCGA-BH-A0E0	20e8106b-1290-4735-abe4-7621e08e3dc8	68613797	1.94469	not reported	female	white
BRCA-8D1E6006-85CB-484A-8B5C-30766D90137B-X005-S02-B1-T1_H3K27ac	8D1E6006-85CB-484A-8B5C-30766D90137B	BRCA	TCGA-A2-A0EY	d67cd793-2931-429a-9084-2f3c4c8be7ad	102380764	1.82113	not hispanic or latino	female	white
BRCA-94AF19F0-1F2A-41EC-8CB6-96C76227811F-X003-S01-B1-T1_H3K27ac	94AF19F0-1F2A-41EC-8CB6-96C76227811F	BRCA	TCGA-BH-A0EE	ca76c6fc-ff30-4833-884d-3a94fe53ff17	163876567	1.68305	not reported	female	white
BRCA-C147AAD5-A8F1-41D5-8709-21820BE50902-X005-S01-B1-T1_H3K27ac	C147AAD5-A8F1-41D5-8709-21820BE50902	BRCA	TCGA-A2-A0YJ	796b593f-5886-4a27-bf94-7ea8df325e1a	103141925	2.15259	not hispanic or latino	female	white
BRCA-C9C8D426-A3FD-4455-89A9-768BC01D66A9-X003-S02-B1-T1_H3K27ac	C9C8D426-A3FD-4455-89A9-768BC01D66A9	BRCA	TCGA-C8-A12M	dd0f8e5a-383d-4f03-bb71-0e115d4e442c	102437562	1.98338	not hispanic or latino	female	asian
BRCA-CB96A542-7AC1-4FEC-A5D2-458D8EEDC6C4-X001-S01-B1-T1_H3K27ac	CB96A542-7AC1-4FEC-A5D2-458D8EEDC6C4	BRCA	TCGA-S3-AA0Z	cffe832c-8a81-4cdb-8b25-df7f35afafdc	72841861	3.08708	not hispanic or latino	female	black or african american
BRCA-DD69EDE9-142D-46E2-AA06-58D07D3230FB-X002-S04-B1-T1_H3K27ac	DD69EDE9-142D-46E2-AA06-58D07D3230FB	BRCA	TCGA-AO-A124	b094e8b2-8ece-4b36-8025-18073a8b873c	133956591	1.93607	not hispanic or latino	female	white
BRCA-FCD2477B-7E05-4EB7-BD63-302496AEA537-X001-S02-B1-T1_H3K27ac	FCD2477B-7E05-4EB7-BD63-302496AEA537	BRCA	TCGA-A2-A0T5	36d77496-99f8-4911-ba7c-89fae32662aa	7439945	2.86759	not hispanic or latino	female	white
COAD-0914606C-2CA1-4287-B530-DB70EA93ED6C-X002-S01-B1-T1_H3K27ac	0914606C-2CA1-4287-B530-DB70EA93ED6C	COAD	TCGA-AY-A8YK	c6f6c032-5d4e-4028-aed0-24a587620354	47825261	1.82003	not hispanic or latino	male	black or african american
COAD-BC05CF64-A1D1-4B97-912E-5B98183DBC8C-X018-S06-B1-T1_H3K27ac	BC05CF64-A1D1-4B97-912E-5B98183DBC8C	COAD	TCGA-QG-A5YX	300fff5a-0f61-402d-b845-3938ba7b1294	26616375	3.47888	not hispanic or latino	female	black or african american
COAD-CC735B5F-BE7A-4206-BB75-48A9C82CB8D3-X001-S04-B1-T1_H3K27ac	CC735B5F-BE7A-4206-BB75-48A9C82CB8D3	COAD	TCGA-QL-A97D	d5a1f43e-25a7-47f5-b63e-43714f9f732a	51019904	2.92988	not reported	female	black or african american
COAD-D0F82B03-939F-4445-AC8E-64C964402761-X002-S02-B1-T1_H3K27ac	D0F82B03-939F-4445-AC8E-64C964402761	COAD	TCGA-AA-A01S	84e34cf2-b3bb-4a1a-8fb7-6c2c604c4008	96356948	1.33481	not reported	female	not reported
ESCA-1FEF5E19-2351-4D46-99B4-63F0637ABF17-X015-S10-B1-T1_H3K27ac	1FEF5E19-2351-4D46-99B4-63F0637ABF17	ESCA	TCGA-LN-A9FQ	37d13493-975c-432c-bd21-65f383fc66c9	69320507	3.07406	not hispanic or latino	male	asian
ESCA-22102BD7-4D9F-4914-84D0-C64E2CB0D8C1-X013-S07-B1-T1_H3K27ac	22102BD7-4D9F-4914-84D0-C64E2CB0D8C1	ESCA	TCGA-L7-A6VZ	dc4062d7-1c81-4b19-aabd-8307a0df5029	64637985	3.40959	not hispanic or latino	male	white
ESCA-C6860084-FC18-4AD6-8784-E548B1A59573-X016-S05-B1-T1_H3K27ac	C6860084-FC18-4AD6-8784-E548B1A59573	ESCA	TCGA-IG-A625	5da26ba5-297a-4d04-883d-32719db3886a	108471402	2.14175	not hispanic or latino	male	asian
GBMx-09C0DCE7-D669-4D28-980D-BF71179116A4-X019-S06-B1-T1_H3K27ac	09C0DCE7-D669-4D28-980D-BF71179116A4	GBM	TCGA-06-A7TK	41685c5a-a548-483a-8a20-305ad8d61771	41695172	3.08232	not hispanic or latino	male	black or african american
GBMx-6BEE2CB6-9AFD-42A6-9C26-9C4428FBABFA-X009-S04-B1-T1_H3K27ac	6BEE2CB6-9AFD-42A6-9C26-9C4428FBABFA	GBM	TCGA-OX-A56R	0fc32169-8eb9-405f-becc-ed38d7064a58	22663142	3.08817	not hispanic or latino	male	black or african american
GBMx-9976F952-23A5-431A-A431-01E544324A26-X015-S02-B1-T1_H3K27ac	9976F952-23A5-431A-A431-01E544324A26	GBM	TCGA-81-5910	a63ce9ac-24a4-484e-8bcc-717cd7aa92df	50170008	3.26596	not reported	male	white
GBMx-A90B18B6-6056-46D1-BF4E-70710236B8DD-X015-S07-B1-T1_H3K27ac	A90B18B6-6056-46D1-BF4E-70710236B8DD	GBM	TCGA-06-A5U0	603d2b61-b636-4054-ac95-ab66dabb3b48	45095591	3.34376	not hispanic or latino	female	black or african american
GBMx-ED12A6C9-D96E-49C4-B882-6382A5FB4538-X018-S04-B1-T1_H3K27ac	ED12A6C9-D96E-49C4-B882-6382A5FB4538	GBM	TCGA-06-A7TL	0ca72ebd-ff33-45b8-a97c-3f1435603d71	13876361	3.47401	not hispanic or latino	female	black or african american
KIRC-764CDC61-4B64-49A5-ADD9-8CFDA859D486-X007-S03-B1-T1_H3K27ac	764CDC61-4B64-49A5-ADD9-8CFDA859D486	KIRC	TCGA-B8-A54K	a2663a86-a006-4867-9e88-2b523df48303	33621489	1.91842	not hispanic or latino	male	black or african american
KIRC-7D6A394E-01EC-4C58-A010-1C63147A376A-X013-S08-B1-T1_H3K27ac	7D6A394E-01EC-4C58-A010-1C63147A376A	KIRC	TCGA-MM-A564	620baefa-db8f-4af9-9101-4b9b252fa73e	27647676	3.92215	not hispanic or latino	male	black or african american
LIHC-273EAF94-CC00-4303-B5FA-D097580CB5E6-X019-S05-B1-T1_H3K27ac	273EAF94-CC00-4303-B5FA-D097580CB5E6	LIHC	TCGA-BC-A3KF	07dd49fc-8a76-41e8-9eb3-107336f68701	13639360	2.72561	not reported	female	white
LIHC-310B2961-4223-4541-AE8B-C22E20775318-X007-S02-B1-T1_H3K27ac	310B2961-4223-4541-AE8B-C22E20775318	LIHC	TCGA-CC-A7IF	e0674b82-2fba-421e-be62-58efd0348d44	36515143	1.69184	not hispanic or latino	male	asian
LIHC-51CD5E23-C95F-4399-B77F-95B4C33E9173-X006-S04-B1-T1_H3K27ac	51CD5E23-C95F-4399-B77F-95B4C33E9173	LIHC	TCGA-G3-AAV0	6e657705-8579-433b-af7a-b6155b599518	19123857	1.67153	not hispanic or latino	male	asian
LIHC-7BA22083-6B58-4B21-B764-6D1619419AAF-X008-S01-B1-T1_H3K27ac	7BA22083-6B58-4B21-B764-6D1619419AAF	LIHC	TCGA-DD-AAC8	496beef9-80d9-4734-a23d-334ae1b6aaab	21983239	2.55274	not hispanic or latino	male	asian
LIHC-EA60FBEB-E9B9-4115-AC41-BEE17204C80C-X018-S03-B1-T1_H3K27ac	EA60FBEB-E9B9-4115-AC41-BEE17204C80C	LIHC	TCGA-BC-A8YO	f53a70d9-a774-4969-896e-2dcdd4d02a7a	37162972	3.39428	not hispanic or latino	female	white
LUAD-8B7E9FCA-C6CF-45A8-8A9B-646198BB6495-X018-S07-B1-T1_H3K27ac	8B7E9FCA-C6CF-45A8-8A9B-646198BB6495	LUAD	TCGA-MP-A4TE	bebd0025-74e2-451b-93b3-86f82df43573	30049689	3.69375	not hispanic or latino	male	white
LUAD-9B9C5C6D-1755-41CD-9BC1-BFBC5D383DE0-X007-S06-B1-T1_H3K27ac	9B9C5C6D-1755-41CD-9BC1-BFBC5D383DE0	LUAD	TCGA-73-A9RS	2a394996-809f-459f-a647-d209921ccbd2	65346560	1.55933	not hispanic or latino	male	black or african american
LUAD-A1ABC0B2-D7F8-45B5-B431-AE23B19B8DED-X007-S01-B1-T1_H3K27ac	A1ABC0B2-D7F8-45B5-B431-AE23B19B8DED	LUAD	TCGA-MP-A4TF	86dac334-f30e-438e-810a-8e45f69dbb7e	57222524	2.21957	not hispanic or latino	female	white
LUAD-CA6F245B-30E0-48DE-AB15-23736E21D312-X001-S07-B1-T1_H3K27ac	CA6F245B-30E0-48DE-AB15-23736E21D312	LUAD	TCGA-86-A4P8	646910ee-5f5d-40ac-a21a-75790f89430a	61418880	3.24354	not hispanic or latino	female	white
LUSC-37DBAF18-D34C-40CE-AB6B-F9C136FE6271-X001-S08-B1-T1_H3K27ac	37DBAF18-D34C-40CE-AB6B-F9C136FE6271	LUSC	TCGA-37-A5EM	1cbf2cad-75c3-4615-9734-0fcdc00dcee5	84455378	3.58593	not hispanic or latino	male	white
LUSC-3E7D3CAA-ABD3-433A-8A2D-E301AF1AC735-X009-S01-B1-T1_H3K27ac	3E7D3CAA-ABD3-433A-8A2D-E301AF1AC735	LUSC	TCGA-J1-A4AH	99daa971-31d0-4c37-9c12-b0dc42ddd19b	62020936	2.85264	not hispanic or latino	male	white
LUSC-5AC6ED60-B4C0-42C1-BAB1-A173859818AE-X019-S04-B1-T1_H3K27ac	5AC6ED60-B4C0-42C1-BAB1-A173859818AE	LUSC	TCGA-77-A5G6	17104d99-8838-4e1c-bd6a-7f1ee7a94bd8	53590618	4.12864	not reported	male	not reported
LUSC-F57C391B-F43A-4E31-B666-4C2329037C06-X008-S02-B1-T1_H3K27ac	F57C391B-F43A-4E31-B666-4C2329037C06	LUSC	TCGA-85-A512	bcb6447f-3e4c-44fe-afc3-100d5dbe9ba2	33005256	2.31158	not hispanic or latino	male	white
PRAD-24ED77D1-86DE-4B0A-A993-33D647818D84-X006-S03-B1-T1_H3K27ac	24ED77D1-86DE-4B0A-A993-33D647818D84	PRAD	TCGA-VN-A88K	a186c956-6756-4339-9793-494fe9b80c94	18279825	1.32841	not reported	male	not reported
PRAD-3C129F3A-8168-47D9-8D38-8959B788B123-X018-S01-B1-T1_H3K27ac	3C129F3A-8168-47D9-8D38-8959B788B123	PRAD	TCGA-EJ-A46B	1170f449-dfb5-417a-a89b-b2229a2785db	38157415	3.63769	not reported	male	not reported
PRAD-6FF51A3D-B6AE-46F8-9A71-15AE21CF8C31-X019-S08-B1-T1_H3K27ac	6FF51A3D-B6AE-46F8-9A71-15AE21CF8C31	PRAD	TCGA-YL-A8SB	21a29827-7896-436d-ab52-e7edfc91e7d0	21082676	3.39993	not reported	male	not reported
PRAD-A46AA022-8396-4DBE-9DB0-EF5D4D13EBFB-X008-S03-B1-T1_H3K27ac	A46AA022-8396-4DBE-9DB0-EF5D4D13EBFB	PRAD	TCGA-YL-A8SP	c506fae4-7c0a-4705-8e80-5bcc122a8a32	28843360	2.09931	not reported	male	not reported
PRAD-FE4D9D9C-7794-4E71-B168-469AE41B08E6-X007-S04-B1-T1_H3K27ac	FE4D9D9C-7794-4E71-B168-469AE41B08E6	PRAD	TCGA-EJ-7218	d7763066-fb06-4519-9188-5de7dd12fdb7	109326384	1.73001	not reported	male	not reported
SKCM-211D9CF4-3348-4DCD-8A01-6827435DDB3D-X016-S08-B1-T1_H3K27ac	211D9CF4-3348-4DCD-8A01-6827435DDB3D	SKCM	TCGA-EB-A5KH	0eb0b477-1c7a-4416-895a-ea6463dbe847	43926523	1.91504	not hispanic or latino	male	asian
SKCM-F15664E6-AE19-4B59-971A-8FC8E05CF921-X016-S10-B1-T1_H3K27ac	F15664E6-AE19-4B59-971A-8FC8E05CF921	SKCM	TCGA-D9-A6EC	af915978-c5e1-4dd4-ab0e-d2be5ac0ae4f	125191413	1.73072	not hispanic or latino	male	white
SKCM-FDA487D2-5293-4315-9212-3836856CCFFB-X016-S02-B1-T1_H3K27ac	FDA487D2-5293-4315-9212-3836856CCFFB	SKCM	TCGA-D3-A8GP	95f469b1-e109-4d0e-b9aa-2060207f8a03	154371495	2.02406	not hispanic or latino	male	white
STAD-00DFAA4D-DE64-4476-9546-18E728653046-X016-S04-B1-T1_H3K27ac	00DFAA4D-DE64-4476-9546-18E728653046	STAD	TCGA-BR-A4J1	e9a98a44-83f2-490c-b053-1e953ebd4e7e	149151659	1.82107	not hispanic or latino	male	asian
STAD-2DE93632-B991-41E8-905F-E901C64949A4-X015-S09-B1-T1_H3K27ac	2DE93632-B991-41E8-905F-E901C64949A4	STAD	TCGA-HF-A5NB	a58b6cd2-48f8-47d0-b97a-02a376f83e5c	114726792	2.87417	not reported	female	not reported
STAD-3391F99D-E7C9-4AE9-B5F9-2701555DC3A4-X019-S07-B1-T1_H3K27ac	3391F99D-E7C9-4AE9-B5F9-2701555DC3A4	STAD	TCGA-CD-A48C	ec02b33c-8094-45e8-b679-b14dbe75d66f	76476831	3.89986	not hispanic or latino	female	asian
STAD-BBB7AC74-B4E3-482C-BFA5-86555CE18654-X015-S04-B1-T1_H3K27ac	BBB7AC74-B4E3-482C-BFA5-86555CE18654	STAD	TCGA-BR-A4CR	794fbad5-93ce-4f9a-aee4-37a89a6719ec	104156060	3.22757	not hispanic or latino	female	white
THCA-073FEB53-ADC5-4B5B-8D4B-9D6692AE996F-X009-S02-B1-T1_H3K27ac	073FEB53-ADC5-4B5B-8D4B-9D6692AE996F	THCA	TCGA-BJ-A290	3cd2d4bd-8256-42fa-8272-db379d598007	100527786	2.40508	not hispanic or latino	male	white
THCA-8084B582-941C-4F46-B2E6-6B6AE35989FC-X008-S04-B1-T1_H3K27ac	8084B582-941C-4F46-B2E6-6B6AE35989FC	THCA	TCGA-DJ-A13V	99ac4f2e-2e63-4f1e-af0f-8f23a2caf999	90148354	2.22694	not hispanic or latino	female	not reported
THCA-8681469D-66FB-4E67-9AD9-BEAE596F7BF5-X019-S02-B1-T1_H3K27ac	8681469D-66FB-4E67-9AD9-BEAE596F7BF5	THCA	TCGA-BJ-A0ZA	4c513413-263e-4c7b-b997-7b688c47b698	41677767	2.95094	not hispanic or latino	female	white
THCA-DDA40F94-13CA-4BE0-9DB1-D7F14AC9EACA-X013-S06-B1-T1_H3K27ac	DDA40F94-13CA-4BE0-9DB1-D7F14AC9EACA	THCA	TCGA-BJ-A0Z5	0fe3b19a-f5e4-497e-92da-32ff6c77b066	83911459	2.70484	not hispanic or latino	male	white
UCEC-29305CFF-69CB-4F68-8FA8-F1D9D7F605B9-X015-S06-B1-T1_H3K27ac	29305CFF-69CB-4F68-8FA8-F1D9D7F605B9	UCEC	TCGA-B5-A0JN	b60f22ac-a659-4f33-b01d-820e86a9a5c9	86590535	3.31751	not reported	female	black or african american
UCEC-6732BA4A-065A-4EF6-81E1-6DB5CAD70C97-X018-S05-B1-T1_H3K27ac	6732BA4A-065A-4EF6-81E1-6DB5CAD70C97	UCEC	TCGA-AP-A051	b045f24b-f822-4df9-9ffa-47308edcec8c	19106137	3.50757	not reported	female	white
UCEC-BAD10669-0C6A-4B48-94B3-CAB6C3799360-X016-S01-B1-T1_H3K27ac	BAD10669-0C6A-4B48-94B3-CAB6C3799360	UCEC	TCGA-BK-A13B	e71b3ce1-41e0-4cfc-9570-367b8c2124c1	126528883	2.00545	not hispanic or latino	female	black or african american
UCEC-C335297F-2D63-4973-9182-FA18C28E001E-X016-S07-B1-T1_H3K27ac	C335297F-2D63-4973-9182-FA18C28E001E	UCEC	TCGA-BG-A0MK	1f9b1b71-8753-4cd5-a585-708bea8ff1fa	107973661	1.98411	not hispanic or latino	female	black or african american

## Sheet: Supplementary Table 2
submitter_id	sample_id	aliquot_submitter_id	cohort	type	average_readDepth	purity
TCGA-06-A5U0	TCGA-06-A5U0-01	TCGA-06-A5U0-01A-11D-A702-36	GBM	tumor	80.97	0.89
TCGA-06-A5U0	TCGA-06-A5U0-10	TCGA-06-A5U0-10A-01D-A702-36	GBM	normal_blood	32.06	NA
TCGA-06-A6S1	TCGA-06-A6S1-01	TCGA-06-A6S1-01A-11D-A702-36	GBM	tumor	75.38	0.6
TCGA-06-A6S1	TCGA-06-A6S1-10	TCGA-06-A6S1-10A-01D-A702-36	GBM	normal_blood	27.98	NA
TCGA-06-A7TK	TCGA-06-A7TK-01	TCGA-06-A7TK-01A-21D-A702-36	GBM	tumor	77.93	0.69
TCGA-06-A7TK	TCGA-06-A7TK-10	TCGA-06-A7TK-10A-01D-A702-36	GBM	normal_blood	35.31	NA
TCGA-06-A7TL	TCGA-06-A7TL-01	TCGA-06-A7TL-01A-11D-A702-36	GBM	tumor	75.44	0.79
TCGA-06-A7TL	TCGA-06-A7TL-10	TCGA-06-A7TL-10A-01D-A702-36	GBM	normal_blood	30.75	NA
TCGA-2G-AAFM	TCGA-2G-AAFM-01	TCGA-2G-AAFM-01A-11D-A729-36	TGCT	tumor	83.89	0.39
TCGA-2G-AAFM	TCGA-2G-AAFM-10	TCGA-2G-AAFM-10A-01D-A702-36	TGCT	normal_blood	29.32	NA
TCGA-2G-AAFO	TCGA-2G-AAFO-01	TCGA-2G-AAFO-01A-31D-A729-36	TGCT	tumor	86.26	0.24
TCGA-2G-AAFO	TCGA-2G-AAFO-10	TCGA-2G-AAFO-10A-01D-A702-36	TGCT	normal_blood	30.74	NA
TCGA-2G-AAGS	TCGA-2G-AAGS-01	TCGA-2G-AAGS-01A-11D-A729-36	TGCT	tumor	84.42	0.88
TCGA-2G-AAGS	TCGA-2G-AAGS-10	TCGA-2G-AAGS-10A-01D-A702-36	TGCT	normal_blood	35.16	NA
TCGA-2G-AAH8	TCGA-2G-AAH8-01	TCGA-2G-AAH8-01A-11D-A729-36	TGCT	tumor	79.43	0.74
TCGA-2G-AAH8	TCGA-2G-AAH8-10	TCGA-2G-AAH8-10A-01D-A702-36	TGCT	normal_blood	28.68	NA
TCGA-2G-AAKG	TCGA-2G-AAKG-01	TCGA-2G-AAKG-01A-11D-A702-36	TGCT	tumor	78.24	0.64
TCGA-2G-AAKG	TCGA-2G-AAKG-10	TCGA-2G-AAKG-10A-01D-A702-36	TGCT	normal_blood	35.06	NA
TCGA-2K-A9WE	TCGA-2K-A9WE-01	TCGA-2K-A9WE-01A-12D-A75X-36	KIRP	tumor	92.49	0.22
TCGA-2K-A9WE	TCGA-2K-A9WE-10	TCGA-2K-A9WE-10A-01D-A75X-36	KIRP	normal_blood	31.3	NA
TCGA-33-A4WN	TCGA-33-A4WN-01	TCGA-33-A4WN-01A-11D-A731-36	LUSC	tumor	86.19	0.39
TCGA-33-A4WN	TCGA-33-A4WN-10	TCGA-33-A4WN-10A-01D-A731-36	LUSC	normal_blood	36.81	NA
TCGA-37-A5EM	TCGA-37-A5EM-01	TCGA-37-A5EM-01A-21D-A731-36	LUSC	tumor	74.74	NA
TCGA-37-A5EM	TCGA-37-A5EM-10	TCGA-37-A5EM-10A-01D-A731-36	LUSC	normal_blood	35.67	NA
TCGA-3C-AALJ	TCGA-3C-AALJ-01	TCGA-3C-AALJ-01A-31D-A702-36	BRCA	tumor	78.25	0.53
TCGA-3C-AALJ	TCGA-3C-AALJ-10	TCGA-3C-AALJ-10A-01D-A702-36	BRCA	normal_blood	32.68	NA
TCGA-3L-AA1B	TCGA-3L-AA1B-01	TCGA-3L-AA1B-01A-11D-A729-36	COAD	tumor	72.29	0.39
TCGA-3L-AA1B	TCGA-3L-AA1B-10	TCGA-3L-AA1B-10A-01D-A702-36	COAD	normal_blood	37.63	NA
TCGA-3U-A98E	TCGA-3U-A98E-01	TCGA-3U-A98E-01A-11D-A702-36	MESO	tumor	81.29	0.81
TCGA-3U-A98E	TCGA-3U-A98E-10	TCGA-3U-A98E-10A-01D-A702-36	MESO	normal_blood	30.43	NA
TCGA-3U-A98I	TCGA-3U-A98I-01	TCGA-3U-A98I-01A-11D-A702-36	MESO	tumor	109.73	0.52
TCGA-3U-A98I	TCGA-3U-A98I-10	TCGA-3U-A98I-10A-01D-A702-36	MESO	normal_blood	31.6	NA
TCGA-3X-AAVA	TCGA-3X-AAVA-01	TCGA-3X-AAVA-01A-11D-A702-36	CHOL	tumor	93.44	0.79
TCGA-3X-AAVA	TCGA-3X-AAVA-10	TCGA-3X-AAVA-10A-01D-A702-36	CHOL	normal_blood	33.81	NA
TCGA-3Z-A93Z	TCGA-3Z-A93Z-01	TCGA-3Z-A93Z-01A-11D-A702-36	KIRC	tumor	81.32	0.42
TCGA-3Z-A93Z	TCGA-3Z-A93Z-10	TCGA-3Z-A93Z-10A-01D-A702-36	KIRC	normal_blood	28.75	NA
TCGA-44-3918	TCGA-44-3918-01	TCGA-44-3918-01A-01D-1103-02	LUAD	tumor	3.37	0.45
TCGA-44-3918	TCGA-44-3918-11	TCGA-44-3918-11A-01D-1103-02	LUAD	normal_tissue	2.08	NA
TCGA-44-6146	TCGA-44-6146-01	TCGA-44-6146-01A-11D-A724-36	LUAD	tumor	86.18	0.7
TCGA-44-6146	TCGA-44-6146-10	TCGA-44-6146-10A-01D-A724-36	LUAD	normal_blood	34.27	NA
TCGA-44-A47F	TCGA-44-A47F-01	TCGA-44-A47F-01A-11D-A702-36	LUAD	tumor	77.19	0.41
TCGA-44-A47F	TCGA-44-A47F-10	TCGA-44-A47F-10A-01D-A702-36	LUAD	normal_blood	29.62	NA
TCGA-4A-A93X	TCGA-4A-A93X-01	TCGA-4A-A93X-01A-11D-A702-36	KIRP	tumor	83.63	0.87
TCGA-4A-A93X	TCGA-4A-A93X-10	TCGA-4A-A93X-10A-01D-A702-36	KIRP	normal_blood	28.03	NA
TCGA-4A-A93Y	TCGA-4A-A93Y-01	TCGA-4A-A93Y-01A-11D-A702-36	KIRP	tumor	76.77	NA
TCGA-4A-A93Y	TCGA-4A-A93Y-10	TCGA-4A-A93Y-10A-01D-A702-36	KIRP	normal_blood	33.94	NA
TCGA-4B-A93V	TCGA-4B-A93V-01	TCGA-4B-A93V-01A-11D-A729-36	LUAD	tumor	73.92	0.62
TCGA-4B-A93V	TCGA-4B-A93V-10	TCGA-4B-A93V-10A-01D-A702-36	LUAD	normal_blood	34.4	NA
TCGA-4C-A93U	TCGA-4C-A93U-01	TCGA-4C-A93U-01A-11D-A702-36	THCA	tumor	75.86	0.73
TCGA-4C-A93U	TCGA-4C-A93U-10	TCGA-4C-A93U-10A-01D-A702-36	THCA	normal_blood	32.03	NA
TCGA-4H-AAAK	TCGA-4H-AAAK-01	TCGA-4H-AAAK-01A-12D-A702-36	BRCA	tumor	83.37	0.47
TCGA-4H-AAAK	TCGA-4H-AAAK-10	TCGA-4H-AAAK-10A-01D-A702-36	BRCA	normal_blood	26.75	NA
TCGA-4K-AA1I	TCGA-4K-AA1I-01	TCGA-4K-AA1I-01A-11D-A729-36	TGCT	tumor	89.79	0.28
TCGA-4K-AA1I	TCGA-4K-AA1I-10	TCGA-4K-AA1I-10A-01D-A702-36	TGCT	normal_blood	29.14	NA
TCGA-4N-A93T	TCGA-4N-A93T-01	TCGA-4N-A93T-01A-11D-A729-36	COAD	tumor	92.38	0.85
TCGA-4N-A93T	TCGA-4N-A93T-10	TCGA-4N-A93T-10A-01D-A702-36	COAD	normal_blood	33.07	NA
TCGA-4W-AA9S	TCGA-4W-AA9S-01	TCGA-4W-AA9S-01A-11D-A729-36	GBM	tumor	76.4	0.81
TCGA-4W-AA9S	TCGA-4W-AA9S-10	TCGA-4W-AA9S-10A-01D-A702-36	GBM	normal_blood	30.85	NA
TCGA-63-A5MR	TCGA-63-A5MR-01	TCGA-63-A5MR-01A-31D-A731-36	LUSC	tumor	75.08	0.32
TCGA-63-A5MR	TCGA-63-A5MR-10	TCGA-63-A5MR-10A-01D-A731-36	LUSC	normal_blood	42.72	NA
TCGA-6D-AA2E	TCGA-6D-AA2E-01	TCGA-6D-AA2E-01A-11D-A702-36	KIRC	tumor	82.2	0.4
TCGA-6D-AA2E	TCGA-6D-AA2E-10	TCGA-6D-AA2E-10A-01D-A702-36	KIRC	normal_blood	31.67	NA
TCGA-73-A9RS	TCGA-73-A9RS-01	TCGA-73-A9RS-01A-11D-A729-36	LUAD	tumor	98.48	0.61
TCGA-73-A9RS	TCGA-73-A9RS-10	TCGA-73-A9RS-10A-01D-A702-36	LUAD	normal_blood	30.64	NA
TCGA-76-6656	TCGA-76-6656-01	TCGA-76-6656-01A-11D-A730-36	GBM	tumor	80.26	0.85
TCGA-76-6656	TCGA-76-6656-10	TCGA-76-6656-10A-01D-A720-36	GBM	normal_blood	27.53	NA
TCGA-77-A5G6	TCGA-77-A5G6-01	TCGA-77-A5G6-01A-11D-A731-36	LUSC	tumor	78.26	0.7
TCGA-77-A5G6	TCGA-77-A5G6-10	TCGA-77-A5G6-10A-01D-A731-36	LUSC	normal_blood	30.44	NA
TCGA-81-5910	TCGA-81-5910-01	TCGA-81-5910-01A-11D-A730-36	GBM	tumor	81.15	0.9
TCGA-81-5910	TCGA-81-5910-10	TCGA-81-5910-10A-01D-A730-36	GBM	normal_blood	48.64	NA
TCGA-85-A4CL	TCGA-85-A4CL-01	TCGA-85-A4CL-01A-41D-A731-36	LUSC	tumor	80.67	0.65
TCGA-85-A4CL	TCGA-85-A4CL-10	TCGA-85-A4CL-10A-01D-A731-36	LUSC	normal_blood	28.85	NA
TCGA-85-A4CN	TCGA-85-A4CN-01	TCGA-85-A4CN-01A-11D-A731-36	LUSC	tumor	75.08	0.54
TCGA-85-A4CN	TCGA-85-A4CN-10	TCGA-85-A4CN-10A-01D-A731-36	LUSC	normal_blood	30.7	NA
TCGA-85-A4JB	TCGA-85-A4JB-01	TCGA-85-A4JB-01A-51D-A731-36	LUSC	tumor	69.84	0.33
TCGA-85-A4JB	TCGA-85-A4JB-10	TCGA-85-A4JB-10A-01D-A731-36	LUSC	normal_blood	41.27	NA
TCGA-85-A4QR	TCGA-85-A4QR-10	TCGA-85-A4QR-10A-01D-A731-36	LUSC	normal_blood	37.68	NA
TCGA-85-A50M	TCGA-85-A50M-01	TCGA-85-A50M-01A-21D-A731-36	LUSC	tumor	91.13	0.19
TCGA-85-A50M	TCGA-85-A50M-10	TCGA-85-A50M-10A-01D-A731-36	LUSC	normal_blood	31.17	NA
TCGA-85-A512	TCGA-85-A512-10	TCGA-85-A512-10A-01D-A731-36	LUSC	normal_blood	36.02	NA
TCGA-86-A4D0	TCGA-86-A4D0-10	TCGA-86-A4D0-10A-01D-A702-36	LUAD	normal_blood	28.26	NA
TCGA-86-A4P7	TCGA-86-A4P7-01	TCGA-86-A4P7-01A-11D-A702-36	LUAD	tumor	86.35	0.19
TCGA-86-A4P7	TCGA-86-A4P7-10	TCGA-86-A4P7-10A-01D-A702-36	LUAD	normal_blood	31.34	NA
TCGA-86-A4P8	TCGA-86-A4P8-01	TCGA-86-A4P8-01A-11D-A729-36	LUAD	tumor	87	0.46
TCGA-86-A4P8	TCGA-86-A4P8-10	TCGA-86-A4P8-10A-01D-A702-36	LUAD	normal_blood	31.95	NA
TCGA-91-A4BC	TCGA-91-A4BC-01	TCGA-91-A4BC-01A-11D-A702-36	LUAD	tumor	80.76	0.22
TCGA-91-A4BC	TCGA-91-A4BC-10	TCGA-91-A4BC-10A-01D-A702-36	LUAD	normal_blood	29.69	NA
TCGA-91-A4BD	TCGA-91-A4BD-10	TCGA-91-A4BD-10A-01D-A702-36	LUAD	normal_blood	35.37	NA
TCGA-93-A4JN	TCGA-93-A4JN-01	TCGA-93-A4JN-01A-11D-A702-36	LUAD	tumor	83.95	0.37
TCGA-93-A4JN	TCGA-93-A4JN-10	TCGA-93-A4JN-10A-01D-A702-36	LUAD	normal_blood	29.55	NA
TCGA-93-A4JO	TCGA-93-A4JO-10	TCGA-93-A4JO-10A-01D-A702-36	LUAD	normal_blood	35.11	NA
TCGA-93-A4JQ	TCGA-93-A4JQ-10	TCGA-93-A4JQ-10A-01D-A702-36	LUAD	normal_blood	31.3	NA
TCGA-98-A53A	TCGA-98-A53A-01	TCGA-98-A53A-01A-11D-A731-36	LUSC	tumor	52.43	0.7
TCGA-A2-A0CX	TCGA-A2-A0CX-10	TCGA-A2-A0CX-10A-01D-A723-36	BRCA	normal_blood	25.33	NA
TCGA-A2-A0ES	TCGA-A2-A0ES-01	TCGA-A2-A0ES-01A-11D-A723-36	BRCA	tumor	37.6	0.88
TCGA-A2-A0ES	TCGA-A2-A0ES-10	TCGA-A2-A0ES-10A-01D-A723-36	BRCA	normal_blood	18.88	NA
TCGA-A2-A0ET	TCGA-A2-A0ET-01	TCGA-A2-A0ET-01A-31D-A744-36	BRCA	tumor	17.41	0.81
TCGA-A2-A0SX	TCGA-A2-A0SX-10	TCGA-A2-A0SX-10A-01D-A723-36	BRCA	normal_blood	34.12	NA
TCGA-A2-A0T4	TCGA-A2-A0T4-01	TCGA-A2-A0T4-01A-32D-A75X-36	BRCA	tumor	89.32	0.49
TCGA-A2-A0T4	TCGA-A2-A0T4-10	TCGA-A2-A0T4-10A-01D-A75X-36	BRCA	normal_blood	30.94	NA
TCGA-A2-A0T5	TCGA-A2-A0T5-01	TCGA-A2-A0T5-01A-21D-A744-36	BRCA	tumor	78.92	0.6
TCGA-A2-A0T5	TCGA-A2-A0T5-10	TCGA-A2-A0T5-10A-01D-A723-36	BRCA	normal_blood	34.17	NA
TCGA-A2-A0T6	TCGA-A2-A0T6-01	TCGA-A2-A0T6-01A-11D-A744-36	BRCA	tumor	76.38	0.55
TCGA-A2-A0T6	TCGA-A2-A0T6-10	TCGA-A2-A0T6-10A-01D-A723-36	BRCA	normal_blood	38.23	NA
TCGA-A2-A0T7	TCGA-A2-A0T7-01	TCGA-A2-A0T7-01A-21D-A744-36	BRCA	tumor	86.34	0.49
TCGA-A2-A0T7	TCGA-A2-A0T7-10	TCGA-A2-A0T7-10A-01D-A723-36	BRCA	normal_blood	35.63	NA
TCGA-A2-A0YD	TCGA-A2-A0YD-01	TCGA-A2-A0YD-01A-11D-A744-36	BRCA	tumor	79.43	0.5
TCGA-A2-A0YD	TCGA-A2-A0YD-10	TCGA-A2-A0YD-10A-01D-A723-36	BRCA	normal_blood	38.25	NA
TCGA-A2-A0YG	TCGA-A2-A0YG-01	TCGA-A2-A0YG-01A-21D-A724-36	BRCA	tumor	90.43	0.6
TCGA-A2-A0YG	TCGA-A2-A0YG-10	TCGA-A2-A0YG-10A-01D-A724-36	BRCA	normal_blood	32.4	NA
TCGA-A2-A0YH	TCGA-A2-A0YH-01	TCGA-A2-A0YH-01A-11D-A744-36	BRCA	tumor	87.2	0.43
TCGA-A2-A0YH	TCGA-A2-A0YH-10	TCGA-A2-A0YH-10A-01D-A723-36	BRCA	normal_blood	29.59	NA
TCGA-A2-A0YJ	TCGA-A2-A0YJ-01	TCGA-A2-A0YJ-01A-11D-A723-36	BRCA	tumor	81.99	0.56
TCGA-A2-A0YJ	TCGA-A2-A0YJ-10	TCGA-A2-A0YJ-10A-01D-A723-36	BRCA	normal_blood	34.33	NA
TCGA-A2-A0YK	TCGA-A2-A0YK-01	TCGA-A2-A0YK-01A-22D-A723-36	BRCA	tumor	87.31	0.4
TCGA-A2-A0YK	TCGA-A2-A0YK-10	TCGA-A2-A0YK-10A-01D-A723-36	BRCA	normal_blood	32.44	NA
TCGA-A2-A0YL	TCGA-A2-A0YL-01	TCGA-A2-A0YL-01A-21D-A744-36	BRCA	tumor	76.91	0.33
TCGA-A2-A0YL	TCGA-A2-A0YL-10	TCGA-A2-A0YL-10A-01D-A723-36	BRCA	normal_blood	33.2	NA
TCGA-A2-A0YT	TCGA-A2-A0YT-01	TCGA-A2-A0YT-01A-11D-A744-36	BRCA	tumor	87.55	0.59
TCGA-A2-A0YT	TCGA-A2-A0YT-10	TCGA-A2-A0YT-10A-01D-A724-36	BRCA	normal_blood	28.29	NA
TCGA-A2-A4RX	TCGA-A2-A4RX-01	TCGA-A2-A4RX-01A-11D-A702-36	BRCA	tumor	80.68	0.37
TCGA-A2-A4RX	TCGA-A2-A4RX-10	TCGA-A2-A4RX-10A-01D-A702-36	BRCA	normal_blood	32.29	NA
TCGA-A6-A565	TCGA-A6-A565-01	TCGA-A6-A565-01A-31D-A702-36	COAD	tumor	90.96	0.19
TCGA-A6-A565	TCGA-A6-A565-10	TCGA-A6-A565-10A-01D-A702-36	COAD	normal_blood	33.09	NA
TCGA-A6-A566	TCGA-A6-A566-01	TCGA-A6-A566-01A-11D-A702-36	COAD	tumor	78.16	0.39
TCGA-A6-A566	TCGA-A6-A566-10	TCGA-A6-A566-10A-01D-A702-36	COAD	normal_blood	32.72	NA
TCGA-A6-A567	TCGA-A6-A567-01	TCGA-A6-A567-01A-31D-A702-36	COAD	tumor	93.07	0.73
TCGA-A6-A567	TCGA-A6-A567-10	TCGA-A6-A567-10A-01D-A702-36	COAD	normal_blood	32.73	NA
TCGA-A6-A56B	TCGA-A6-A56B-01	TCGA-A6-A56B-01A-31D-A702-36	COAD	tumor	75.73	0.72
TCGA-A6-A56B	TCGA-A6-A56B-10	TCGA-A6-A56B-10A-01D-A702-36	COAD	normal_blood	30.22	NA
TCGA-A7-A0CH	TCGA-A7-A0CH-01	TCGA-A7-A0CH-01A-21D-A744-36	BRCA	tumor	81.87	0.78
TCGA-A7-A0CH	TCGA-A7-A0CH-10	TCGA-A7-A0CH-10A-01D-A723-36	BRCA	normal_blood	30.57	NA
TCGA-A7-A0D9	TCGA-A7-A0D9-01	TCGA-A7-A0D9-01A-31D-A744-36	BRCA	tumor	84.59	0.8
TCGA-A7-A0D9	TCGA-A7-A0D9-10	TCGA-A7-A0D9-10A-01D-A724-36	BRCA	normal_blood	28.73	NA
TCGA-A7-A13E	TCGA-A7-A13E-01	TCGA-A7-A13E-01A-11D-A744-36	BRCA	tumor	87.45	0.83
TCGA-A7-A13E	TCGA-A7-A13E-10	TCGA-A7-A13E-10A-02D-A725-36	BRCA	normal_blood	38.61	NA
TCGA-A7-A13F	TCGA-A7-A13F-01	TCGA-A7-A13F-01A-12D-A75X-36	BRCA	tumor	81.97	0.65
TCGA-A7-A13F	TCGA-A7-A13F-10	TCGA-A7-A13F-10A-01D-A75X-36	BRCA	normal_blood	28.83	NA
TCGA-A8-A06N	TCGA-A8-A06N-01	TCGA-A8-A06N-01A-11D-A744-36	BRCA	tumor	80.31	0.83
TCGA-A8-A06N	TCGA-A8-A06N-10	TCGA-A8-A06N-10A-01D-A723-36	BRCA	normal_blood	27.44	NA
TCGA-A8-A08J	TCGA-A8-A08J-01	TCGA-A8-A08J-01A-12D-A75X-36	BRCA	tumor	107.52	0.63
TCGA-A8-A08J	TCGA-A8-A08J-10	TCGA-A8-A08J-10B-01D-A75X-36	BRCA	normal_blood	35.04	NA
TCGA-A8-A094	TCGA-A8-A094-01	TCGA-A8-A094-01A-11D-A744-36	BRCA	tumor	82.17	0.58
TCGA-A8-A094	TCGA-A8-A094-10	TCGA-A8-A094-10A-01D-A724-36	BRCA	normal_blood	29.16	NA
TCGA-AA-A00E	TCGA-AA-A00E-01	TCGA-AA-A00E-01A-01D-A744-36	COAD	tumor	80.95	0.54
TCGA-AA-A00E	TCGA-AA-A00E-10	TCGA-AA-A00E-10A-01D-A723-36	COAD	normal_blood	31.83	NA
TCGA-AA-A00L	TCGA-AA-A00L-01	TCGA-AA-A00L-01A-01D-A744-36	COAD	tumor	82.01	0.79
TCGA-AA-A00L	TCGA-AA-A00L-10	TCGA-AA-A00L-10A-01D-A724-36	COAD	normal_blood	27.93	NA
TCGA-AA-A00Q	TCGA-AA-A00Q-01	TCGA-AA-A00Q-01A-01D-A744-36	COAD	tumor	80.46	0.57
TCGA-AA-A00Q	TCGA-AA-A00Q-10	TCGA-AA-A00Q-10A-01D-A724-36	COAD	normal_blood	32.41	NA
TCGA-AA-A00W	TCGA-AA-A00W-01	TCGA-AA-A00W-01A-01D-A744-36	COAD	tumor	100.8	0.83
TCGA-AA-A00W	TCGA-AA-A00W-10	TCGA-AA-A00W-10A-01D-A723-36	COAD	normal_blood	34.64	NA
TCGA-AA-A010	TCGA-AA-A010-01	TCGA-AA-A010-01A-01D-A744-36	COAD	tumor	83.16	0.77
TCGA-AA-A010	TCGA-AA-A010-10	TCGA-AA-A010-10A-01D-A723-36	COAD	normal_blood	20.8	NA
TCGA-AA-A01D	TCGA-AA-A01D-01	TCGA-AA-A01D-01A-01D-A077-02	COAD	tumor	2.44	0.4
TCGA-AA-A01D	TCGA-AA-A01D-10	TCGA-AA-A01D-10A-01D-A078-02	COAD	normal_blood	0.92	NA
TCGA-AA-A01P	TCGA-AA-A01P-01	TCGA-AA-A01P-01A-21D-A079-02	COAD	tumor	4.44	0.38
TCGA-AA-A01P	TCGA-AA-A01P-11	TCGA-AA-A01P-11A-11D-A079-02	COAD	normal_tissue	4.33	NA
TCGA-AA-A01R	TCGA-AA-A01R-01	TCGA-AA-A01R-01A-21D-A079-02	COAD	tumor	4.31	0.63
TCGA-AA-A01R	TCGA-AA-A01R-11	TCGA-AA-A01R-11A-12D-A079-02	COAD	normal_tissue	3.73	NA
TCGA-AA-A01S	TCGA-AA-A01S-01	TCGA-AA-A01S-01A-21D-A75X-36	COAD	tumor	93.87	0.9
TCGA-AA-A01S	TCGA-AA-A01S-11	TCGA-AA-A01S-11A-23D-A75X-36	COAD	normal_tissue	35.44	NA
TCGA-AA-A01X	TCGA-AA-A01X-01	TCGA-AA-A01X-01A-21D-A17O-10	COAD	tumor	41.59	0.62
TCGA-AA-A01X	TCGA-AA-A01X-11	TCGA-AA-A01X-11A-11D-A17O-10	COAD	normal_tissue	33.88	NA
TCGA-AA-A024	TCGA-AA-A024-01	TCGA-AA-A024-01A-02D-A744-36	COAD	tumor	85.02	0.73
TCGA-AA-A024	TCGA-AA-A024-10	TCGA-AA-A024-10A-01D-A723-36	COAD	normal_blood	37.73	NA
TCGA-AD-6889	TCGA-AD-6889-01	TCGA-AD-6889-01A-11D-A725-36	COAD	tumor	74.19	0.88
TCGA-AD-6889	TCGA-AD-6889-10	TCGA-AD-6889-10A-01D-A725-36	COAD	normal_blood	26.48	NA
TCGA-AO-A03L	TCGA-AO-A03L-01	TCGA-AO-A03L-01A-41D-A744-36	BRCA	tumor	75.73	0.51
TCGA-AO-A03L	TCGA-AO-A03L-10	TCGA-AO-A03L-10A-01D-A724-36	BRCA	normal_blood	36.64	NA
TCGA-AO-A03N	TCGA-AO-A03N-01	TCGA-AO-A03N-01B-11D-A724-36	BRCA	tumor	77.54	0.63
TCGA-AO-A03N	TCGA-AO-A03N-10	TCGA-AO-A03N-10A-01D-A724-36	BRCA	normal_blood	31.26	NA
TCGA-AO-A0J5	TCGA-AO-A0J5-01	TCGA-AO-A0J5-01A-11D-A744-36	BRCA	tumor	89.73	0.64
TCGA-AO-A0J5	TCGA-AO-A0J5-10	TCGA-AO-A0J5-10A-01D-A723-36	BRCA	normal_blood	30.21	NA
TCGA-AO-A0J8	TCGA-AO-A0J8-01	TCGA-AO-A0J8-01A-21D-A744-36	BRCA	tumor	73.55	0.74
TCGA-AO-A0J8	TCGA-AO-A0J8-10	TCGA-AO-A0J8-10A-01D-A723-36	BRCA	normal_blood	37.57	NA
TCGA-AO-A0JB	TCGA-AO-A0JB-01	TCGA-AO-A0JB-01A-11D-A744-36	BRCA	tumor	77.47	0.73
TCGA-AO-A0JB	TCGA-AO-A0JB-10	TCGA-AO-A0JB-10A-01D-A723-36	BRCA	normal_blood	34.6	NA
TCGA-AO-A0JG	TCGA-AO-A0JG-01	TCGA-AO-A0JG-01A-31D-A744-36	BRCA	tumor	93	0.54
TCGA-AO-A0JG	TCGA-AO-A0JG-10	TCGA-AO-A0JG-10A-01D-A723-36	BRCA	normal_blood	33.25	NA
TCGA-AO-A0JM	TCGA-AO-A0JM-01	TCGA-AO-A0JM-01A-21D-A744-36	BRCA	tumor	75.94	0.55
TCGA-AO-A0JM	TCGA-AO-A0JM-10	TCGA-AO-A0JM-10A-01D-A724-36	BRCA	normal_blood	46.39	NA
TCGA-AO-A124	TCGA-AO-A124-01	TCGA-AO-A124-01A-11D-A723-36	BRCA	tumor	81.48	0.8
TCGA-AO-A124	TCGA-AO-A124-10	TCGA-AO-A124-10A-01D-A723-36	BRCA	normal_blood	35.11	NA
TCGA-AO-A12D	TCGA-AO-A12D-01	TCGA-AO-A12D-01A-11D-A723-36	BRCA	tumor	79.48	0.3
TCGA-AO-A12D	TCGA-AO-A12D-10	TCGA-AO-A12D-10A-01D-A723-36	BRCA	normal_blood	36.61	NA
TCGA-AO-A12F	TCGA-AO-A12F-01	TCGA-AO-A12F-01A-11D-A744-36	BRCA	tumor	91.65	0.77
TCGA-AO-A12F	TCGA-AO-A12F-10	TCGA-AO-A12F-10A-01D-A723-36	BRCA	normal_blood	34.99	NA
TCGA-AP-A051	TCGA-AP-A051-01	TCGA-AP-A051-01A-21D-A744-36	UCEC	tumor	89.04	0.66
TCGA-AP-A051	TCGA-AP-A051-10	TCGA-AP-A051-10A-01D-A724-36	UCEC	normal_blood	31.47	NA
TCGA-AR-A0TP	TCGA-AR-A0TP-01	TCGA-AR-A0TP-01A-11D-A723-36	BRCA	tumor	76.03	0.93
TCGA-AR-A0TP	TCGA-AR-A0TP-10	TCGA-AR-A0TP-10A-01D-A723-36	BRCA	normal_blood	32.69	NA
TCGA-AR-A0TV	TCGA-AR-A0TV-01	TCGA-AR-A0TV-01A-21D-A744-36	BRCA	tumor	76.85	0.61
TCGA-AR-A0TV	TCGA-AR-A0TV-10	TCGA-AR-A0TV-10A-01D-A723-36	BRCA	normal_blood	27.48	NA
TCGA-AR-A0U0	TCGA-AR-A0U0-01	TCGA-AR-A0U0-01A-11D-A723-36	BRCA	tumor	98.72	0.4
TCGA-AR-A0U0	TCGA-AR-A0U0-10	TCGA-AR-A0U0-10A-01D-A723-36	BRCA	normal_blood	39.16	NA
TCGA-AR-A0U4	TCGA-AR-A0U4-01	TCGA-AR-A0U4-01A-11D-A723-36	BRCA	tumor	89.29	0.42
TCGA-AR-A0U4	TCGA-AR-A0U4-10	TCGA-AR-A0U4-10A-01D-A723-36	BRCA	normal_blood	41.83	NA
TCGA-AY-A54L	TCGA-AY-A54L-01	TCGA-AY-A54L-01A-11D-A28G-10	COAD	tumor	67.73	0.44
TCGA-AY-A54L	TCGA-AY-A54L-10	TCGA-AY-A54L-10A-01D-A28G-10	COAD	normal_blood	37.98	NA
TCGA-B1-A47N	TCGA-B1-A47N-01	TCGA-B1-A47N-01A-11D-A703-36	KIRP	tumor	95.5	0.83
TCGA-B1-A47N	TCGA-B1-A47N-10	TCGA-B1-A47N-10A-01D-A703-36	KIRP	normal_blood	35.49	NA
TCGA-B2-A4SR	TCGA-B2-A4SR-01	TCGA-B2-A4SR-01A-11D-A703-36	KIRC	tumor	79.16	0.59
TCGA-B2-A4SR	TCGA-B2-A4SR-10	TCGA-B2-A4SR-10A-01D-A703-36	KIRC	normal_blood	32.65	NA
TCGA-B5-A0JN	TCGA-B5-A0JN-01	TCGA-B5-A0JN-01A-11D-A101-02	UCEC	tumor	4.54	0.74
TCGA-B5-A0JN	TCGA-B5-A0JN-10	TCGA-B5-A0JN-10A-01D-A101-02	UCEC	normal_blood	3.34	NA
TCGA-B5-A0JT	TCGA-B5-A0JT-01	TCGA-B5-A0JT-01A-21D-A724-36	UCEC	tumor	88.87	0.71
TCGA-B5-A0JT	TCGA-B5-A0JT-10	TCGA-B5-A0JT-10A-01D-A724-36	UCEC	normal_blood	31.46	NA
TCGA-B5-A0K9	TCGA-B5-A0K9-01	TCGA-B5-A0K9-01A-21D-A744-36	UCEC	tumor	73.32	0.56
TCGA-B5-A0K9	TCGA-B5-A0K9-10	TCGA-B5-A0K9-10A-02D-A724-36	UCEC	normal_blood	32.47	NA
TCGA-B5-A11Y	TCGA-B5-A11Y-01	TCGA-B5-A11Y-01A-21D-A724-36	UCEC	tumor	86.12	0.42
TCGA-B5-A11Y	TCGA-B5-A11Y-10	TCGA-B5-A11Y-10A-01D-A724-36	UCEC	normal_blood	36.92	NA
TCGA-B8-A54F	TCGA-B8-A54F-01	TCGA-B8-A54F-01A-11D-A703-36	KIRC	tumor	77.33	0.65
TCGA-B8-A54F	TCGA-B8-A54F-10	TCGA-B8-A54F-10A-01D-A703-36	KIRC	normal_blood	35.41	NA
TCGA-B8-A8YJ	TCGA-B8-A8YJ-01	TCGA-B8-A8YJ-01A-13D-A703-36	KIRC	tumor	88.28	0.44
TCGA-B8-A8YJ	TCGA-B8-A8YJ-10	TCGA-B8-A8YJ-10A-01D-A703-36	KIRC	normal_blood	27.97	NA
TCGA-B9-A44B	TCGA-B9-A44B-01	TCGA-B9-A44B-01A-11D-A703-36	KIRP	tumor	78.98	0.8
TCGA-B9-A44B	TCGA-B9-A44B-10	TCGA-B9-A44B-10A-01D-A703-36	KIRP	normal_blood	32.71	NA
TCGA-B9-A5W9	TCGA-B9-A5W9-01	TCGA-B9-A5W9-01A-11D-A729-36	KIRP	tumor	84.29	0.88
TCGA-B9-A5W9	TCGA-B9-A5W9-10	TCGA-B9-A5W9-10A-01D-A703-36	KIRP	normal_blood	31.27	NA
TCGA-B9-A8YI	TCGA-B9-A8YI-01	TCGA-B9-A8YI-01A-21D-A703-36	KIRP	tumor	81.15	0.76
TCGA-B9-A8YI	TCGA-B9-A8YI-10	TCGA-B9-A8YI-10A-01D-A703-36	KIRP	normal_blood	30.97	NA
TCGA-BA-A4IH	TCGA-BA-A4IH-01	TCGA-BA-A4IH-01A-11D-A25T-08	HNSC	tumor	30.69	0.88
TCGA-BA-A4IH	TCGA-BA-A4IH-10	TCGA-BA-A4IH-10A-01D-A25T-08	HNSC	normal_blood	32.07	NA
TCGA-BA-A8YP	TCGA-BA-A8YP-01	TCGA-BA-A8YP-01A-11D-A703-36	HNSC	tumor	78.8	0.61
TCGA-BA-A8YP	TCGA-BA-A8YP-10	TCGA-BA-A8YP-10A-01D-A703-36	HNSC	normal_blood	30.7	NA
TCGA-BC-A5W4	TCGA-BC-A5W4-01	TCGA-BC-A5W4-01A-11D-A729-36	LIHC	tumor	83.05	0.93
TCGA-BC-A5W4	TCGA-BC-A5W4-10	TCGA-BC-A5W4-10A-01D-A703-36	LIHC	normal_blood	33.65	NA
TCGA-BC-A8YO	TCGA-BC-A8YO-01	TCGA-BC-A8YO-01A-11D-A703-36	LIHC	tumor	88.04	0.86
TCGA-BC-A8YO	TCGA-BC-A8YO-10	TCGA-BC-A8YO-10A-01D-A703-36	LIHC	normal_blood	28.15	NA
TCGA-BG-A0M8	TCGA-BG-A0M8-01	TCGA-BG-A0M8-01A-12D-A75X-36	UCEC	tumor	79.42	0.45
TCGA-BG-A0M8	TCGA-BG-A0M8-10	TCGA-BG-A0M8-10A-02D-A75X-36	UCEC	normal_blood	38.81	NA
TCGA-BG-A0MS	TCGA-BG-A0MS-01	TCGA-BG-A0MS-01A-11D-A101-02	UCEC	tumor	5.44	0.76
TCGA-BG-A0MS	TCGA-BG-A0MS-10	TCGA-BG-A0MS-10A-02D-A101-02	UCEC	normal_blood	5.95	NA
TCGA-BG-A0RY	TCGA-BG-A0RY-01	TCGA-BG-A0RY-01A-11D-A101-02	UCEC	tumor	3.82	0.78
TCGA-BG-A0RY	TCGA-BG-A0RY-10	TCGA-BG-A0RY-10A-02D-A101-02	UCEC	normal_blood	4.35	NA
TCGA-BH-A0C1	TCGA-BH-A0C1-01	TCGA-BH-A0C1-01B-12D-A75X-36	BRCA	tumor	76.81	0.46
TCGA-BH-A0C1	TCGA-BH-A0C1-10	TCGA-BH-A0C1-10A-01D-A75X-36	BRCA	normal_blood	32.98	NA
TCGA-BH-A0DL	TCGA-BH-A0DL-01	TCGA-BH-A0DL-01A-11D-A744-36	BRCA	tumor	82.63	0.5
TCGA-BH-A0DL	TCGA-BH-A0DL-10	TCGA-BH-A0DL-10A-01D-A724-36	BRCA	normal_blood	36.02	NA
TCGA-BH-A0E0	TCGA-BH-A0E0-01	TCGA-BH-A0E0-01A-11D-A75X-36	BRCA	tumor	81.1	0.57
TCGA-BH-A0E0	TCGA-BH-A0E0-11	TCGA-BH-A0E0-11A-21D-A75X-36	BRCA	normal_tissue	36.71	NA
TCGA-BH-A0EE	TCGA-BH-A0EE-01	TCGA-BH-A0EE-01A-11D-A744-36	BRCA	tumor	86.26	0.49
TCGA-BH-A0EE	TCGA-BH-A0EE-10	TCGA-BH-A0EE-10A-01D-A723-36	BRCA	normal_blood	31.04	NA
TCGA-BH-A0HP	TCGA-BH-A0HP-01	TCGA-BH-A0HP-01A-11D-A75X-36	BRCA	tumor	95.16	0.5
TCGA-BH-A0HP	TCGA-BH-A0HP-10	TCGA-BH-A0HP-10A-02D-A75X-36	BRCA	normal_blood	38.7	NA
TCGA-BJ-A0Z0	TCGA-BJ-A0Z0-01	TCGA-BJ-A0Z0-01A-11D-A744-36	THCA	tumor	94.24	0.89
TCGA-BJ-A0Z0	TCGA-BJ-A0Z0-10	TCGA-BJ-A0Z0-10A-01D-A723-36	THCA	normal_blood	29.81	NA
TCGA-BJ-A0Z2	TCGA-BJ-A0Z2-01	TCGA-BJ-A0Z2-01A-11D-A744-36	THCA	tumor	75.47	0.97
TCGA-BJ-A0Z2	TCGA-BJ-A0Z2-10	TCGA-BJ-A0Z2-10A-01D-A723-36	THCA	normal_blood	26.38	NA
TCGA-BJ-A0Z3	TCGA-BJ-A0Z3-01	TCGA-BJ-A0Z3-01A-11D-A744-36	THCA	tumor	83.67	0.54
TCGA-BJ-A0Z3	TCGA-BJ-A0Z3-10	TCGA-BJ-A0Z3-10A-01D-A723-36	THCA	normal_blood	38.22	NA
TCGA-BJ-A0Z5	TCGA-BJ-A0Z5-01	TCGA-BJ-A0Z5-01A-11D-A744-36	THCA	tumor	88.83	NA
TCGA-BJ-A0Z5	TCGA-BJ-A0Z5-10	TCGA-BJ-A0Z5-10A-01D-A723-36	THCA	normal_blood	39.03	NA
TCGA-BJ-A0ZA	TCGA-BJ-A0ZA-01	TCGA-BJ-A0ZA-01A-11D-A10R-02	THCA	tumor	4.68	0.86
TCGA-BJ-A0ZA	TCGA-BJ-A0ZA-10	TCGA-BJ-A0ZA-10A-02D-A10R-02	THCA	normal_blood	4.84	NA
TCGA-BJ-A0ZC	TCGA-BJ-A0ZC-01	TCGA-BJ-A0ZC-01A-12D-A723-36	THCA	tumor	99	0.76
TCGA-BJ-A0ZC	TCGA-BJ-A0ZC-10	TCGA-BJ-A0ZC-10A-01D-A723-36	THCA	normal_blood	38.45	NA
TCGA-BJ-A192	TCGA-BJ-A192-10	TCGA-BJ-A192-10A-01D-A723-36	THCA	normal_blood	30.69	NA
TCGA-BJ-A290	TCGA-BJ-A290-10	TCGA-BJ-A290-10A-01D-A723-36	THCA	normal_blood	36.03	NA
TCGA-BJ-A3PU	TCGA-BJ-A3PU-10	TCGA-BJ-A3PU-10A-01D-A703-36	THCA	normal_blood	41.07	NA
TCGA-BK-A0C9	TCGA-BK-A0C9-01	TCGA-BK-A0C9-01A-11D-A744-36	UCEC	tumor	82.56	0.75
TCGA-BK-A0C9	TCGA-BK-A0C9-10	TCGA-BK-A0C9-10A-01D-A724-36	UCEC	normal_blood	35.12	NA
TCGA-BK-A13B	TCGA-BK-A13B-01	TCGA-BK-A13B-01A-51D-A703-36	UCEC	tumor	74.78	0.86
TCGA-BK-A13B	TCGA-BK-A13B-10	TCGA-BK-A13B-10A-01D-A703-36	UCEC	normal_blood	29.15	NA
TCGA-BL-A13J	TCGA-BL-A13J-10	TCGA-BL-A13J-10A-01D-A724-36	BLCA	normal_blood	44.64	NA
TCGA-BL-A3JM	TCGA-BL-A3JM-01	TCGA-BL-A3JM-01A-12D-A21C-26	BLCA	tumor	5.05	0.76
TCGA-BL-A3JM	TCGA-BL-A3JM-11	TCGA-BL-A3JM-11A-31D-A21C-26	BLCA	normal_tissue	3.91	NA
TCGA-BR-A452	TCGA-BR-A452-01	TCGA-BR-A452-01A-91D-A703-36	STAD	tumor	74.83	0.62
TCGA-BR-A452	TCGA-BR-A452-10	TCGA-BR-A452-10A-01D-A703-36	STAD	normal_blood	32.81	NA
TCGA-BR-A4CR	TCGA-BR-A4CR-01	TCGA-BR-A4CR-01A-11D-A703-36	STAD	tumor	77.06	0.77
TCGA-BR-A4CR	TCGA-BR-A4CR-10	TCGA-BR-A4CR-10A-01D-A703-36	STAD	normal_blood	28.59	NA
TCGA-BR-A4CS	TCGA-BR-A4CS-10	TCGA-BR-A4CS-10A-01D-A703-36	STAD	normal_blood	32.55	NA
TCGA-BR-A4IY	TCGA-BR-A4IY-01	TCGA-BR-A4IY-01A-11D-A703-36	STAD	tumor	75.02	0.36
TCGA-BR-A4IY	TCGA-BR-A4IY-10	TCGA-BR-A4IY-10A-01D-A703-36	STAD	normal_blood	32.1	NA
TCGA-BR-A4J1	TCGA-BR-A4J1-01	TCGA-BR-A4J1-01A-11D-A729-36	STAD	tumor	73.26	0.8
TCGA-BR-A4J1	TCGA-BR-A4J1-10	TCGA-BR-A4J1-10A-01D-A703-36	STAD	normal_blood	34.33	NA
TCGA-BR-A4J2	TCGA-BR-A4J2-10	TCGA-BR-A4J2-10A-01D-A703-36	STAD	normal_blood	28.48	NA
TCGA-BR-A4J5	TCGA-BR-A4J5-01	TCGA-BR-A4J5-01A-21D-A703-36	STAD	tumor	87.57	0.23
TCGA-BR-A4J5	TCGA-BR-A4J5-10	TCGA-BR-A4J5-10A-01D-A703-36	STAD	normal_blood	28.37	NA
TCGA-BR-A4J6	TCGA-BR-A4J6-01	TCGA-BR-A4J6-01A-11D-A703-36	STAD	tumor	78.98	0.62
TCGA-BR-A4J6	TCGA-BR-A4J6-10	TCGA-BR-A4J6-10A-01D-A703-36	STAD	normal_blood	28.53	NA
TCGA-BR-A4J7	TCGA-BR-A4J7-10	TCGA-BR-A4J7-10A-01D-A703-36	STAD	normal_blood	28.73	NA
TCGA-BR-A4J9	TCGA-BR-A4J9-01	TCGA-BR-A4J9-01A-22D-A75X-36	STAD	tumor	76.25	0.99
TCGA-BR-A4J9	TCGA-BR-A4J9-10	TCGA-BR-A4J9-10A-01D-A75X-36	STAD	normal_blood	38.9	NA
TCGA-BR-A4QL	TCGA-BR-A4QL-01	TCGA-BR-A4QL-01A-31D-A703-36	STAD	tumor	77.74	0.81
TCGA-BR-A4QL	TCGA-BR-A4QL-10	TCGA-BR-A4QL-10A-01D-A703-36	STAD	normal_blood	33.83	NA
TCGA-C8-A12K	TCGA-C8-A12K-01	TCGA-C8-A12K-01A-21D-A744-36	BRCA	tumor	77.96	0.53
TCGA-C8-A12K	TCGA-C8-A12K-10	TCGA-C8-A12K-10A-01D-A724-36	BRCA	normal_blood	28.07	NA
TCGA-C8-A12M	TCGA-C8-A12M-10	TCGA-C8-A12M-10A-01D-A724-36	BRCA	normal_blood	29.65	NA
TCGA-C8-A12O	TCGA-C8-A12O-10	TCGA-C8-A12O-10A-01D-A724-36	BRCA	normal_blood	35.12	NA
TCGA-C8-A12Q	TCGA-C8-A12Q-10	TCGA-C8-A12Q-10A-01D-A724-36	BRCA	normal_blood	30.6	NA
TCGA-C8-A12U	TCGA-C8-A12U-10	TCGA-C8-A12U-10A-01D-A724-36	BRCA	normal_blood	27.02	NA
TCGA-C8-A12V	TCGA-C8-A12V-10	TCGA-C8-A12V-10A-01D-A724-36	BRCA	normal_blood	24.83	NA
TCGA-C8-A12Y	TCGA-C8-A12Y-10	TCGA-C8-A12Y-10A-02D-A75X-36	BRCA	normal_blood	28.99	NA
TCGA-CU-A3YL	TCGA-CU-A3YL-10	TCGA-CU-A3YL-10A-01D-A233-26	BLCA	normal_blood	4.33	NA
TCGA-CV-A468	TCGA-CV-A468-01	TCGA-CV-A468-01A-11D-A704-36	HNSC	tumor	0.03	NA
TCGA-D6-A6EP	TCGA-D6-A6EP-10	TCGA-D6-A6EP-10A-01D-A704-36	HNSC	normal_blood	32.57	NA
TCGA-D7-A6EZ	TCGA-D7-A6EZ-01	TCGA-D7-A6EZ-01A-11D-A31L-08	STAD	tumor	14	0.67
TCGA-D7-A6EZ	TCGA-D7-A6EZ-10	TCGA-D7-A6EZ-10A-01D-A31J-08	STAD	normal_blood	35.12	NA
TCGA-D9-A1JW	TCGA-D9-A1JW-10	TCGA-D9-A1JW-10A-01D-A18Z-02	SKCM	normal_blood	3.69	NA
TCGA-DB-A75K	TCGA-DB-A75K-10	TCGA-DB-A75K-10A-01D-A704-36	LGG	normal_blood	4.22	NA
TCGA-DD-AACB	TCGA-DD-AACB-01	TCGA-DD-AACB-01A-11D-A729-36	LIHC	tumor	4.92	0.67
TCGA-DU-6407	TCGA-DU-6407-01	TCGA-DU-6407-01A-22D-A75X-36	LGG	tumor	81.3	0.8
TCGA-DU-6407	TCGA-DU-6407-10	TCGA-DU-6407-10A-01D-A75X-36	LGG	normal_blood	34.06	NA
TCGA-E1-A7YI	TCGA-E1-A7YI-01	TCGA-E1-A7YI-01A-11D-A729-36	LGG	tumor	83.7	0.92
TCGA-E1-A7YI	TCGA-E1-A7YI-10	TCGA-E1-A7YI-10A-01D-A704-36	LGG	normal_blood	34.31	NA
TCGA-EA-A3HS	TCGA-EA-A3HS-01	TCGA-EA-A3HS-01A-11D-A704-36	CESC	tumor	82.73	0.84
TCGA-EA-A3HS	TCGA-EA-A3HS-10	TCGA-EA-A3HS-10B-01D-A704-36	CESC	normal_blood	32.2	NA
TCGA-EA-A3HT	TCGA-EA-A3HT-01	TCGA-EA-A3HT-01A-61D-A729-36	CESC	tumor	87.76	0.57
TCGA-EA-A3HT	TCGA-EA-A3HT-10	TCGA-EA-A3HT-10A-01D-A704-36	CESC	normal_blood	30.48	NA
TCGA-EB-A24C	TCGA-EB-A24C-01	TCGA-EB-A24C-01A-11D-A729-36	SKCM	tumor	79.84	0.91
TCGA-EB-A24C	TCGA-EB-A24C-10	TCGA-EB-A24C-10A-01D-A704-36	SKCM	normal_blood	30.02	NA
TCGA-EB-A3XF	TCGA-EB-A3XF-01	TCGA-EB-A3XF-01A-31D-A729-36	SKCM	tumor	88.4	0.78
TCGA-EB-A3XF	TCGA-EB-A3XF-10	TCGA-EB-A3XF-10A-01D-A704-36	SKCM	normal_blood	28.25	NA
TCGA-EB-A3Y6	TCGA-EB-A3Y6-01	TCGA-EB-A3Y6-01A-21D-A729-36	SKCM	tumor	83.55	0.67
TCGA-EB-A3Y6	TCGA-EB-A3Y6-10	TCGA-EB-A3Y6-10A-01D-A729-36	SKCM	normal_blood	29.88	NA
TCGA-EJ-7218	TCGA-EJ-7218-01	TCGA-EJ-7218-01B-11D-A753-36	PRAD	tumor	83.75	0.45
TCGA-EJ-7218	TCGA-EJ-7218-10	TCGA-EJ-7218-10A-01D-A753-36	PRAD	normal_blood	32.93	NA
TCGA-EJ-7318	TCGA-EJ-7318-01	TCGA-EJ-7318-01B-11D-A753-36	PRAD	tumor	80.6	0.62
TCGA-EJ-7318	TCGA-EJ-7318-10	TCGA-EJ-7318-10A-01D-A753-36	PRAD	normal_blood	32.94	NA
TCGA-EJ-A46B	TCGA-EJ-A46B-01	TCGA-EJ-A46B-01A-31D-A754-36	PRAD	tumor	91.46	0.27
TCGA-EJ-A46B	TCGA-EJ-A46B-10	TCGA-EJ-A46B-10A-01D-A754-36	PRAD	normal_blood	31.01	NA
TCGA-EJ-A46D	TCGA-EJ-A46D-01	TCGA-EJ-A46D-01A-21D-A704-36	PRAD	tumor	74.08	0.16
TCGA-EJ-A46D	TCGA-EJ-A46D-10	TCGA-EJ-A46D-10A-01D-A704-36	PRAD	normal_blood	27.36	NA
TCGA-EJ-A46E	TCGA-EJ-A46E-01	TCGA-EJ-A46E-01A-31D-A754-36	PRAD	tumor	88.86	NA
TCGA-EJ-A46E	TCGA-EJ-A46E-10	TCGA-EJ-A46E-10A-01D-A754-36	PRAD	normal_blood	39.31	NA
TCGA-EJ-A46F	TCGA-EJ-A46F-01	TCGA-EJ-A46F-01A-31D-A729-36	PRAD	tumor	86.18	0.84
TCGA-EJ-A46F	TCGA-EJ-A46F-10	TCGA-EJ-A46F-10A-01D-A704-36	PRAD	normal_blood	28.42	NA
TCGA-EJ-A46G	TCGA-EJ-A46G-01	TCGA-EJ-A46G-01A-31D-A704-36	PRAD	tumor	79.79	0.8
TCGA-EJ-A46G	TCGA-EJ-A46G-10	TCGA-EJ-A46G-10A-01D-A704-36	PRAD	normal_blood	32.86	NA
TCGA-EJ-A65B	TCGA-EJ-A65B-01	TCGA-EJ-A65B-01A-22D-A75X-36	PRAD	tumor	90.13	0.26
TCGA-EJ-A65B	TCGA-EJ-A65B-10	TCGA-EJ-A65B-10A-01D-A75X-36	PRAD	normal_blood	31.38	NA
TCGA-EJ-A65F	TCGA-EJ-A65F-01	TCGA-EJ-A65F-01A-21D-A704-36	PRAD	tumor	80.1	0.67
TCGA-EJ-A65F	TCGA-EJ-A65F-10	TCGA-EJ-A65F-10A-01D-A704-36	PRAD	normal_blood	28.15	NA
TCGA-EJ-A7NG	TCGA-EJ-A7NG-01	TCGA-EJ-A7NG-01A-32D-A75X-36	PRAD	tumor	94.87	0.66
TCGA-EJ-A7NG	TCGA-EJ-A7NG-10	TCGA-EJ-A7NG-10A-01D-A75X-36	PRAD	normal_blood	38.99	NA
TCGA-EJ-A7NM	TCGA-EJ-A7NM-01	TCGA-EJ-A7NM-01A-21D-A704-36	PRAD	tumor	91.91	0.64
TCGA-EJ-A7NM	TCGA-EJ-A7NM-10	TCGA-EJ-A7NM-10A-01D-A729-36	PRAD	normal_blood	31.14	NA
TCGA-EJ-A8FN	TCGA-EJ-A8FN-01	TCGA-EJ-A8FN-01A-11D-A704-36	PRAD	tumor	77	0.67
TCGA-EJ-A8FN	TCGA-EJ-A8FN-10	TCGA-EJ-A8FN-10A-01D-A704-36	PRAD	normal_blood	36.71	NA
TCGA-EJ-A8FP	TCGA-EJ-A8FP-01	TCGA-EJ-A8FP-01A-21D-A704-36	PRAD	tumor	75.97	1
TCGA-EJ-A8FP	TCGA-EJ-A8FP-10	TCGA-EJ-A8FP-10A-01D-A704-36	PRAD	normal_blood	29.88	NA
TCGA-F7-A624	TCGA-F7-A624-01	TCGA-F7-A624-01A-22D-A704-36	HNSC	tumor	74.27	0.5
TCGA-F7-A624	TCGA-F7-A624-10	TCGA-F7-A624-10A-01D-A704-36	HNSC	normal_blood	29.65	NA
TCGA-F9-A7Q0	TCGA-F9-A7Q0-01	TCGA-F9-A7Q0-01A-12D-A75X-36	KIRP	tumor	81.3	0.87
TCGA-F9-A7Q0	TCGA-F9-A7Q0-10	TCGA-F9-A7Q0-10B-01D-A75X-36	KIRP	normal_blood	33.37	NA
TCGA-F9-A7VF	TCGA-F9-A7VF-01	TCGA-F9-A7VF-01A-11D-A704-36	KIRP	tumor	79.73	0.85
TCGA-F9-A7VF	TCGA-F9-A7VF-10	TCGA-F9-A7VF-10A-01D-A704-36	KIRP	normal_blood	29.56	NA
TCGA-F9-A8NY	TCGA-F9-A8NY-01	TCGA-F9-A8NY-01A-11D-A704-36	KIRP	tumor	73.91	0.74
TCGA-F9-A8NY	TCGA-F9-A8NY-10	TCGA-F9-A8NY-10A-01D-A704-36	KIRP	normal_blood	28.29	NA
TCGA-FD-A3SR	TCGA-FD-A3SR-01	TCGA-FD-A3SR-01A-11D-A729-36	BLCA	tumor	82.94	0.57
TCGA-FD-A3SR	TCGA-FD-A3SR-10	TCGA-FD-A3SR-10A-01D-A704-36	BLCA	normal_blood	30.56	NA
TCGA-FG-A4MU	TCGA-FG-A4MU-01	TCGA-FG-A4MU-01B-11D-A705-36	LGG	tumor	81.31	0.91
TCGA-FG-A4MU	TCGA-FG-A4MU-10	TCGA-FG-A4MU-10A-01D-A705-36	LGG	normal_blood	29.32	NA
TCGA-FG-A4MY	TCGA-FG-A4MY-01	TCGA-FG-A4MY-01A-11D-A705-36	LGG	tumor	85.17	0.94
TCGA-FG-A4MY	TCGA-FG-A4MY-10	TCGA-FG-A4MY-10A-01D-A705-36	LGG	normal_blood	31.42	NA
TCGA-G3-AAV0	TCGA-G3-AAV0-01	TCGA-G3-AAV0-01A-11D-A729-36	LIHC	tumor	76.95	0.84
TCGA-G3-AAV0	TCGA-G3-AAV0-10	TCGA-G3-AAV0-10A-01D-A705-36	LIHC	normal_blood	33.73	NA
TCGA-GD-A3OQ	TCGA-GD-A3OQ-01	TCGA-GD-A3OQ-01A-32D-A729-36	BLCA	tumor	83.66	0.78
TCGA-GD-A3OQ	TCGA-GD-A3OQ-10	TCGA-GD-A3OQ-10A-01D-A705-36	BLCA	normal_blood	28.06	NA
TCGA-GK-A6C7	TCGA-GK-A6C7-01	TCGA-GK-A6C7-01A-11D-A705-36	KIRC	tumor	82.18	0.55
TCGA-GK-A6C7	TCGA-GK-A6C7-10	TCGA-GK-A6C7-10B-01D-A705-36	KIRC	normal_blood	31.24	NA
TCGA-GL-A9DC	TCGA-GL-A9DC-01	TCGA-GL-A9DC-01A-11D-A705-36	KIRP	tumor	79.45	0.84
TCGA-GL-A9DC	TCGA-GL-A9DC-10	TCGA-GL-A9DC-10A-01D-A705-36	KIRP	normal_blood	33.82	NA
TCGA-GV-A3JW	TCGA-GV-A3JW-01	TCGA-GV-A3JW-01A-11D-A729-36	BLCA	tumor	109.86	0.84
TCGA-GV-A3JW	TCGA-GV-A3JW-10	TCGA-GV-A3JW-10A-01D-A705-36	BLCA	normal_blood	28.16	NA
TCGA-H4-A2HO	TCGA-H4-A2HO-01	TCGA-H4-A2HO-01A-11D-A75X-36	BLCA	tumor	78.48	0.63
TCGA-H4-A2HO	TCGA-H4-A2HO-10	TCGA-H4-A2HO-10B-01D-A75X-36	BLCA	normal_blood	32.54	NA
TCGA-H7-A76A	TCGA-H7-A76A-01	TCGA-H7-A76A-01A-51D-A705-36	HNSC	tumor	73.15	0.29
TCGA-H7-A76A	TCGA-H7-A76A-10	TCGA-H7-A76A-10A-01D-A705-36	HNSC	normal_blood	31.17	NA
TCGA-HE-A5NH	TCGA-HE-A5NH-01	TCGA-HE-A5NH-01A-11D-A705-36	KIRP	tumor	78.56	0.84
TCGA-HE-A5NH	TCGA-HE-A5NH-10	TCGA-HE-A5NH-10A-01D-A705-36	KIRP	normal_blood	36.98	NA
TCGA-HE-A5NI	TCGA-HE-A5NI-01	TCGA-HE-A5NI-01A-11D-A705-36	KIRP	tumor	74.07	1
TCGA-HE-A5NI	TCGA-HE-A5NI-10	TCGA-HE-A5NI-10A-01D-A705-36	KIRP	normal_blood	29.55	NA
TCGA-HE-A5NJ	TCGA-HE-A5NJ-01	TCGA-HE-A5NJ-01A-11D-A729-36	KIRP	tumor	84.38	0.9
TCGA-HE-A5NJ	TCGA-HE-A5NJ-10	TCGA-HE-A5NJ-10A-01D-A705-36	KIRP	normal_blood	31.78	NA
TCGA-HE-A5NK	TCGA-HE-A5NK-01	TCGA-HE-A5NK-01A-11D-A705-36	KIRP	tumor	75.88	0.71
TCGA-HE-A5NK	TCGA-HE-A5NK-10	TCGA-HE-A5NK-10A-01D-A705-36	KIRP	normal_blood	34.38	NA
TCGA-HF-A5NB	TCGA-HF-A5NB-01	TCGA-HF-A5NB-01A-11D-A729-36	STAD	tumor	85.89	0.91
TCGA-HF-A5NB	TCGA-HF-A5NB-10	TCGA-HF-A5NB-10A-01D-A705-36	STAD	normal_blood	34.1	NA
TCGA-IA-A40U	TCGA-IA-A40U-01	TCGA-IA-A40U-01A-11D-A729-36	KIRP	tumor	81.84	0.78
TCGA-IA-A40U	TCGA-IA-A40U-10	TCGA-IA-A40U-10A-01D-A705-36	KIRP	normal_blood	29.37	NA
TCGA-IA-A40X	TCGA-IA-A40X-01	TCGA-IA-A40X-01A-11D-A705-36	KIRP	tumor	81.33	0.83
TCGA-IA-A40X	TCGA-IA-A40X-10	TCGA-IA-A40X-10A-01D-A705-36	KIRP	normal_blood	29.12	NA
TCGA-IG-A3YA	TCGA-IG-A3YA-01	TCGA-IG-A3YA-01A-11D-A729-36	ESCA	tumor	77.79	0.23
TCGA-IG-A3YA	TCGA-IG-A3YA-10	TCGA-IG-A3YA-10A-01D-A705-36	ESCA	normal_blood	27.84	NA
TCGA-IG-A4P3	TCGA-IG-A4P3-01	TCGA-IG-A4P3-01A-11D-A705-36	ESCA	tumor	76.1	0.48
TCGA-IG-A4P3	TCGA-IG-A4P3-10	TCGA-IG-A4P3-10A-01D-A705-36	ESCA	normal_blood	27.91	NA
TCGA-IG-A51D	TCGA-IG-A51D-01	TCGA-IG-A51D-01A-11D-A705-36	ESCA	tumor	82.79	0.38
TCGA-IG-A51D	TCGA-IG-A51D-10	TCGA-IG-A51D-10A-01D-A705-36	ESCA	normal_blood	33.08	NA
TCGA-IG-A625	TCGA-IG-A625-01	TCGA-IG-A625-01A-11D-A729-36	ESCA	tumor	81.59	0.74
TCGA-IG-A625	TCGA-IG-A625-10	TCGA-IG-A625-10A-01D-A705-36	ESCA	normal_blood	32.63	NA
TCGA-IG-A7DP	TCGA-IG-A7DP-01	TCGA-IG-A7DP-01A-31D-A705-36	ESCA	tumor	87.81	0.23
TCGA-IG-A7DP	TCGA-IG-A7DP-10	TCGA-IG-A7DP-10A-01D-A705-36	ESCA	normal_blood	36.59	NA
TCGA-J1-A4AH	TCGA-J1-A4AH-01	TCGA-J1-A4AH-01A-31D-A731-36	LUSC	tumor	91.17	0.33
TCGA-J1-A4AH	TCGA-J1-A4AH-10	TCGA-J1-A4AH-10A-01D-A731-36	LUSC	normal_blood	32.12	NA
TCGA-KU-A66S	TCGA-KU-A66S-01	TCGA-KU-A66S-01A-21D-A75X-36	HNSC	tumor	89.28	0.78
TCGA-KU-A66S	TCGA-KU-A66S-10	TCGA-KU-A66S-10A-02D-A75X-36	HNSC	normal_blood	31.22	NA
TCGA-KU-A6H7	TCGA-KU-A6H7-01	TCGA-KU-A6H7-01A-11D-A729-36	HNSC	tumor	91.68	0.54
TCGA-KU-A6H7	TCGA-KU-A6H7-10	TCGA-KU-A6H7-10A-01D-A705-36	HNSC	normal_blood	30.23	NA
TCGA-KV-A74V	TCGA-KV-A74V-01	TCGA-KV-A74V-01A-11D-A729-36	KIRP	tumor	96.75	0.83
TCGA-KV-A74V	TCGA-KV-A74V-10	TCGA-KV-A74V-10A-01D-A705-36	KIRP	normal_blood	31.25	NA
TCGA-L4-A4E6	TCGA-L4-A4E6-01	TCGA-L4-A4E6-01A-11D-A705-36	LUAD	tumor	77.83	NA
TCGA-L4-A4E6	TCGA-L4-A4E6-10	TCGA-L4-A4E6-10A-01D-A705-36	LUAD	normal_blood	38.75	NA
TCGA-L5-A4OE	TCGA-L5-A4OE-01	TCGA-L5-A4OE-01A-11D-A267-26	ESCA	tumor	4.02	0.44
TCGA-L5-A4OE	TCGA-L5-A4OE-11	TCGA-L5-A4OE-11A-11D-A267-26	ESCA	normal_tissue	5.14	NA
TCGA-L7-A6VZ	TCGA-L7-A6VZ-01	TCGA-L7-A6VZ-01A-12D-A729-36	ESCA	tumor	85.38	NA
TCGA-L7-A6VZ	TCGA-L7-A6VZ-10	TCGA-L7-A6VZ-10A-01D-A705-36	ESCA	normal_blood	30.04	NA
TCGA-L9-A8F4	TCGA-L9-A8F4-01	TCGA-L9-A8F4-01A-11D-A705-36	LUAD	tumor	79.39	0.32
TCGA-L9-A8F4	TCGA-L9-A8F4-10	TCGA-L9-A8F4-10A-01D-A705-36	LUAD	normal_blood	29.96	NA
TCGA-LG-A9QC	TCGA-LG-A9QC-01	TCGA-LG-A9QC-01A-11D-A729-36	LIHC	tumor	108.17	0.8
TCGA-LG-A9QC	TCGA-LG-A9QC-10	TCGA-LG-A9QC-10A-01D-A705-36	LIHC	normal_blood	32.58	NA
TCGA-LG-A9QD	TCGA-LG-A9QD-01	TCGA-LG-A9QD-01A-11D-A705-36	LIHC	tumor	81.93	0.57
TCGA-LG-A9QD	TCGA-LG-A9QD-10	TCGA-LG-A9QD-10A-01D-A705-36	LIHC	normal_blood	29.04	NA
TCGA-LK-A4NY	TCGA-LK-A4NY-01	TCGA-LK-A4NY-01A-11D-A705-36	MESO	tumor	76.21	0.73
TCGA-LK-A4NY	TCGA-LK-A4NY-10	TCGA-LK-A4NY-10A-01D-A705-36	MESO	normal_blood	27.55	NA
TCGA-LK-A4O6	TCGA-LK-A4O6-01	TCGA-LK-A4O6-01A-12D-A75X-36	MESO	tumor	77.97	0.31
TCGA-LK-A4O6	TCGA-LK-A4O6-10	TCGA-LK-A4O6-10A-01D-A75X-36	MESO	normal_blood	28.46	NA
TCGA-LN-A49O	TCGA-LN-A49O-01	TCGA-LN-A49O-01A-11D-A705-36	ESCA	tumor	80.91	0.58
TCGA-LN-A49O	TCGA-LN-A49O-10	TCGA-LN-A49O-10A-01D-A705-36	ESCA	normal_blood	28.6	NA
TCGA-LN-A49W	TCGA-LN-A49W-01	TCGA-LN-A49W-01A-11D-A705-36	ESCA	tumor	76.54	NA
TCGA-LN-A49W	TCGA-LN-A49W-10	TCGA-LN-A49W-10A-01D-A705-36	ESCA	normal_blood	36.19	NA
TCGA-LN-A4A2	TCGA-LN-A4A2-01	TCGA-LN-A4A2-01A-31D-A705-36	ESCA	tumor	78.39	0.56
TCGA-LN-A4A2	TCGA-LN-A4A2-10	TCGA-LN-A4A2-10A-01D-A705-36	ESCA	normal_blood	28.6	NA
TCGA-LN-A4A5	TCGA-LN-A4A5-01	TCGA-LN-A4A5-01A-22D-A75X-36	ESCA	tumor	74.36	0.3
TCGA-LN-A4A5	TCGA-LN-A4A5-10	TCGA-LN-A4A5-10A-01D-A75X-36	ESCA	normal_blood	33.06	NA
TCGA-LN-A4MR	TCGA-LN-A4MR-01	TCGA-LN-A4MR-01A-11D-A729-36	ESCA	tumor	77.72	0.5
TCGA-LN-A4MR	TCGA-LN-A4MR-10	TCGA-LN-A4MR-10A-01D-A705-36	ESCA	normal_blood	31.34	NA
TCGA-LN-A7HX	TCGA-LN-A7HX-01	TCGA-LN-A7HX-01A-12D-A75X-36	ESCA	tumor	80.59	0.58
TCGA-LN-A7HX	TCGA-LN-A7HX-10	TCGA-LN-A7HX-10A-01D-A75X-36	ESCA	normal_blood	29.71	NA
TCGA-LN-A8HZ	TCGA-LN-A8HZ-01	TCGA-LN-A8HZ-01A-11D-A705-36	ESCA	tumor	74.39	0.72
TCGA-LN-A8HZ	TCGA-LN-A8HZ-10	TCGA-LN-A8HZ-10A-01D-A705-36	ESCA	normal_blood	28.93	NA
TCGA-LN-A9FQ	TCGA-LN-A9FQ-01	TCGA-LN-A9FQ-01A-31D-A705-36	ESCA	tumor	81.27	0.78
TCGA-LN-A9FQ	TCGA-LN-A9FQ-10	TCGA-LN-A9FQ-10A-01D-A705-36	ESCA	normal_blood	28.47	NA
TCGA-M9-A5M8	TCGA-M9-A5M8-01	TCGA-M9-A5M8-01A-11D-A729-36	ESCA	tumor	90.99	0.63
TCGA-M9-A5M8	TCGA-M9-A5M8-10	TCGA-M9-A5M8-10A-01D-A705-36	ESCA	normal_blood	29.08	NA
TCGA-MF-A522	TCGA-MF-A522-01	TCGA-MF-A522-01A-11D-A731-36	LUSC	tumor	82.27	0.64
TCGA-MF-A522	TCGA-MF-A522-10	TCGA-MF-A522-10A-01D-A731-36	LUSC	normal_blood	48.81	NA
TCGA-MM-A564	TCGA-MM-A564-01	TCGA-MM-A564-01A-11D-A705-36	KIRC	tumor	78.28	0.6
TCGA-MM-A564	TCGA-MM-A564-10	TCGA-MM-A564-10A-01D-A705-36	KIRC	normal_blood	28.49	NA
TCGA-MP-A4SV	TCGA-MP-A4SV-01	TCGA-MP-A4SV-01A-11D-A705-36	LUAD	tumor	78.16	0.36
TCGA-MP-A4SV	TCGA-MP-A4SV-10	TCGA-MP-A4SV-10A-01D-A729-36	LUAD	normal_blood	41.49	NA
TCGA-MP-A4T4	TCGA-MP-A4T4-01	TCGA-MP-A4T4-01A-11D-A706-36	LUAD	tumor	90.91	NA
TCGA-MP-A4T4	TCGA-MP-A4T4-10	TCGA-MP-A4T4-10A-01D-A706-36	LUAD	normal_blood	29.77	NA
TCGA-MP-A4T7	TCGA-MP-A4T7-01	TCGA-MP-A4T7-01A-11D-A729-36	LUAD	tumor	87.04	0.34
TCGA-MP-A4T7	TCGA-MP-A4T7-10	TCGA-MP-A4T7-10A-01D-A706-36	LUAD	normal_blood	27.66	NA
TCGA-MP-A4TE	TCGA-MP-A4TE-01	TCGA-MP-A4TE-01A-22D-A729-36	LUAD	tumor	74.29	0.68
TCGA-MP-A4TE	TCGA-MP-A4TE-10	TCGA-MP-A4TE-10A-01D-A706-36	LUAD	normal_blood	31.99	NA
TCGA-MP-A4TF	TCGA-MP-A4TF-01	TCGA-MP-A4TF-01A-11D-A706-36	LUAD	tumor	76.27	0.29
TCGA-MP-A4TF	TCGA-MP-A4TF-10	TCGA-MP-A4TF-10A-01D-A706-36	LUAD	normal_blood	30.1	NA
TCGA-MQ-A4KX	TCGA-MQ-A4KX-01	TCGA-MQ-A4KX-01A-11D-A706-36	MESO	tumor	85.26	0.41
TCGA-MQ-A4KX	TCGA-MQ-A4KX-10	TCGA-MQ-A4KX-10B-01D-A706-36	MESO	normal_blood	34.04	NA
TCGA-NH-A50U	TCGA-NH-A50U-01	TCGA-NH-A50U-01A-33D-A75X-36	COAD	tumor	95.14	0.83
TCGA-NH-A50U	TCGA-NH-A50U-10	TCGA-NH-A50U-10B-01D-A75X-36	COAD	normal_blood	32.77	NA
TCGA-NH-A50V	TCGA-NH-A50V-01	TCGA-NH-A50V-01A-11D-A706-36	COAD	tumor	84.85	0.62
TCGA-NH-A50V	TCGA-NH-A50V-10	TCGA-NH-A50V-10A-01D-A706-36	COAD	normal_blood	28.46	NA
TCGA-NH-A5IV	TCGA-NH-A5IV-01	TCGA-NH-A5IV-01A-42D-A729-36	COAD	tumor	87.67	0.79
TCGA-NH-A5IV	TCGA-NH-A5IV-10	TCGA-NH-A5IV-10A-01D-A706-36	COAD	normal_blood	28.56	NA
TCGA-NH-A6GA	TCGA-NH-A6GA-01	TCGA-NH-A6GA-01A-11D-A75X-36	COAD	tumor	92.87	0.8
TCGA-NH-A6GA	TCGA-NH-A6GA-10	TCGA-NH-A6GA-10B-01D-A75X-36	COAD	normal_blood	32.2	NA
TCGA-NH-A6GC	TCGA-NH-A6GC-01	TCGA-NH-A6GC-01A-12D-A75X-36	COAD	tumor	85.6	0.78
TCGA-NH-A6GC	TCGA-NH-A6GC-10	TCGA-NH-A6GC-10B-01D-A75X-36	COAD	normal_blood	43.34	NA
TCGA-NH-A8F7	TCGA-NH-A8F7-01	TCGA-NH-A8F7-01A-11D-A729-36	COAD	tumor	73.05	0.87
TCGA-NH-A8F7	TCGA-NH-A8F7-10	TCGA-NH-A8F7-10A-01D-A706-36	COAD	normal_blood	36.15	NA
TCGA-NH-A8F8	TCGA-NH-A8F8-01	TCGA-NH-A8F8-01A-72D-A706-36	COAD	tumor	76.27	0.7
TCGA-NH-A8F8	TCGA-NH-A8F8-10	TCGA-NH-A8F8-10A-01D-A706-36	COAD	normal_blood	30.09	NA
TCGA-NJ-A4YG	TCGA-NJ-A4YG-01	TCGA-NJ-A4YG-01A-22D-A729-36	LUAD	tumor	79.85	0.32
TCGA-NJ-A4YG	TCGA-NJ-A4YG-10	TCGA-NJ-A4YG-10A-01D-A706-36	LUAD	normal_blood	29.96	NA
TCGA-O2-A52N	TCGA-O2-A52N-01	TCGA-O2-A52N-01A-11D-A731-36	LUSC	tumor	75.82	0.46
TCGA-O2-A52N	TCGA-O2-A52N-10	TCGA-O2-A52N-10A-01D-A731-36	LUSC	normal_blood	32.36	NA
TCGA-OR-A5J2	TCGA-OR-A5J2-01	TCGA-OR-A5J2-01A-11D-A729-36	ACC	tumor	73.77	0.89
TCGA-OR-A5J2	TCGA-OR-A5J2-10	TCGA-OR-A5J2-10A-01D-A706-36	ACC	normal_blood	31.05	NA
TCGA-OR-A5J3	TCGA-OR-A5J3-01	TCGA-OR-A5J3-01A-11D-A706-36	ACC	tumor	81.81	0.93
TCGA-OR-A5J3	TCGA-OR-A5J3-10	TCGA-OR-A5J3-10A-01D-A706-36	ACC	normal_blood	35.64	NA
TCGA-OR-A5J6	TCGA-OR-A5J6-01	TCGA-OR-A5J6-01A-31D-A706-36	ACC	tumor	84.12	0.69
TCGA-OR-A5J6	TCGA-OR-A5J6-10	TCGA-OR-A5J6-10A-01D-A706-36	ACC	normal_blood	31.05	NA
TCGA-OR-A5J9	TCGA-OR-A5J9-01	TCGA-OR-A5J9-01A-11D-A706-36	ACC	tumor	79.52	0.84
TCGA-OR-A5J9	TCGA-OR-A5J9-10	TCGA-OR-A5J9-10A-01D-A706-36	ACC	normal_blood	30.18	NA
TCGA-OR-A5JZ	TCGA-OR-A5JZ-01	TCGA-OR-A5JZ-01A-11D-A706-36	ACC	tumor	86.1	0.95
TCGA-OR-A5JZ	TCGA-OR-A5JZ-10	TCGA-OR-A5JZ-10A-01D-A706-36	ACC	normal_blood	36.42	NA
TCGA-OR-A5K8	TCGA-OR-A5K8-01	TCGA-OR-A5K8-01A-11D-A706-36	ACC	tumor	84.29	0.95
TCGA-OR-A5K8	TCGA-OR-A5K8-10	TCGA-OR-A5K8-10A-01D-A706-36	ACC	normal_blood	32.19	NA
TCGA-OR-A5KX	TCGA-OR-A5KX-01	TCGA-OR-A5KX-01A-11D-A729-36	ACC	tumor	79.8	0.92
TCGA-OR-A5KX	TCGA-OR-A5KX-10	TCGA-OR-A5KX-10A-01D-A706-36	ACC	normal_blood	27.5	NA
TCGA-OX-A56R	TCGA-OX-A56R-01	TCGA-OX-A56R-01A-11D-A729-36	GBM	tumor	76.54	0.93
TCGA-OX-A56R	TCGA-OX-A56R-10	TCGA-OX-A56R-10A-01D-A706-36	GBM	normal_blood	33.58	NA
TCGA-P5-A72W	TCGA-P5-A72W-01	TCGA-P5-A72W-01A-11D-A729-36	LGG	tumor	86.28	0.81
TCGA-P5-A72W	TCGA-P5-A72W-10	TCGA-P5-A72W-10A-01D-A706-36	LGG	normal_blood	30.36	NA
TCGA-P5-A72X	TCGA-P5-A72X-01	TCGA-P5-A72X-01A-11D-A706-36	LGG	tumor	75.24	0.73
TCGA-P5-A72X	TCGA-P5-A72X-10	TCGA-P5-A72X-10A-01D-A706-36	LGG	normal_blood	35.85	NA
TCGA-P5-A735	TCGA-P5-A735-01	TCGA-P5-A735-01A-11D-A706-36	LGG	tumor	76.98	0.86
TCGA-P5-A735	TCGA-P5-A735-10	TCGA-P5-A735-10A-01D-A706-36	LGG	normal_blood	41.07	NA
TCGA-P5-A77X	TCGA-P5-A77X-01	TCGA-P5-A77X-01A-11D-A706-36	LGG	tumor	82.27	0.84
TCGA-P5-A77X	TCGA-P5-A77X-10	TCGA-P5-A77X-10A-01D-A706-36	LGG	normal_blood	32	NA
TCGA-PA-A5YG	TCGA-PA-A5YG-01	TCGA-PA-A5YG-01A-11D-A706-36	ACC	tumor	90.82	0.73
TCGA-PA-A5YG	TCGA-PA-A5YG-10	TCGA-PA-A5YG-10A-01D-A706-36	ACC	normal_blood	34.96	NA
TCGA-PJ-A8JU	TCGA-PJ-A8JU-01	TCGA-PJ-A8JU-01A-22D-A75X-36	KIRP	tumor	72.59	NA
TCGA-PJ-A8JU	TCGA-PJ-A8JU-10	TCGA-PJ-A8JU-10A-01D-A75X-36	KIRP	normal_blood	34.02	NA
TCGA-PK-A5H8	TCGA-PK-A5H8-01	TCGA-PK-A5H8-01A-11D-A729-36	ACC	tumor	90.53	NA
TCGA-PK-A5H8	TCGA-PK-A5H8-10	TCGA-PK-A5H8-10A-01D-A706-36	ACC	normal_blood	35.6	NA
TCGA-Q2-A5QZ	TCGA-Q2-A5QZ-01	TCGA-Q2-A5QZ-01A-11D-A729-36	KIRP	tumor	104.8	0.7
TCGA-Q2-A5QZ	TCGA-Q2-A5QZ-10	TCGA-Q2-A5QZ-10A-01D-A706-36	KIRP	normal_blood	36.36	NA
TCGA-QG-A5YV	TCGA-QG-A5YV-01	TCGA-QG-A5YV-01A-11D-A28G-10	COAD	tumor	65.49	0.59
TCGA-QG-A5YV	TCGA-QG-A5YV-10	TCGA-QG-A5YV-10A-01D-A28G-10	COAD	normal_blood	37.86	NA
TCGA-QG-A5YX	TCGA-QG-A5YX-01	TCGA-QG-A5YX-01A-11D-A28G-10	COAD	tumor	70.19	0.87
TCGA-QG-A5YX	TCGA-QG-A5YX-10	TCGA-QG-A5YX-10A-01D-A28G-10	COAD	normal_blood	28.22	NA
TCGA-QL-A97D	TCGA-QL-A97D-01	TCGA-QL-A97D-01A-12D-A706-36	COAD	tumor	77.77	0.59
TCGA-QL-A97D	TCGA-QL-A97D-10	TCGA-QL-A97D-10A-01D-A706-36	COAD	normal_blood	32.72	NA
TCGA-QT-A5XJ	TCGA-QT-A5XJ-01	TCGA-QT-A5XJ-01A-11D-A729-36	PCPG	tumor	79.15	0.91
TCGA-QT-A5XJ	TCGA-QT-A5XJ-10	TCGA-QT-A5XJ-10A-01D-A706-36	PCPG	normal_blood	29.47	NA
TCGA-QT-A5XM	TCGA-QT-A5XM-01	TCGA-QT-A5XM-01A-11D-A80Z-36	PCPG	tumor	81.19	0.56
TCGA-QT-A5XM	TCGA-QT-A5XM-10	TCGA-QT-A5XM-10A-01D-A80Z-36	PCPG	normal_blood	30.91	NA
TCGA-QT-A5XN	TCGA-QT-A5XN-01	TCGA-QT-A5XN-01A-11D-A729-36	PCPG	tumor	85.27	0.92
TCGA-QT-A5XN	TCGA-QT-A5XN-10	TCGA-QT-A5XN-10A-01D-A706-36	PCPG	normal_blood	28.42	NA
TCGA-QT-A69Q	TCGA-QT-A69Q-01	TCGA-QT-A69Q-01A-11D-A706-36	PCPG	tumor	81.85	0.76
TCGA-QT-A69Q	TCGA-QT-A69Q-10	TCGA-QT-A69Q-10A-01D-A706-36	PCPG	normal_blood	29.52	NA
TCGA-RM-A68W	TCGA-RM-A68W-01	TCGA-RM-A68W-01A-11D-A706-36	PCPG	tumor	76.65	0.61
TCGA-RM-A68W	TCGA-RM-A68W-10	TCGA-RM-A68W-10A-01D-A706-36	PCPG	normal_blood	35.11	NA
TCGA-RR-A6KB	TCGA-RR-A6KB-01	TCGA-RR-A6KB-01A-22D-A75X-36	GBM	tumor	86.14	0.42
TCGA-RR-A6KB	TCGA-RR-A6KB-10	TCGA-RR-A6KB-10A-01D-A75X-36	GBM	normal_blood	33.56	NA
TCGA-RT-A6YA	TCGA-RT-A6YA-10	TCGA-RT-A6YA-10B-01D-A706-36	PCPG	normal_blood	31.32	NA
TCGA-RW-A8AZ	TCGA-RW-A8AZ-10	TCGA-RW-A8AZ-10A-01D-A706-36	PCPG	normal_blood	37.25	NA
TCGA-S3-AA0Z	TCGA-S3-AA0Z-10	TCGA-S3-AA0Z-10A-01D-A706-36	BRCA	normal_blood	32.16	NA
TCGA-SH-A9CU	TCGA-SH-A9CU-10	TCGA-SH-A9CU-10A-01D-A703-36	MESO	normal_blood	31.71	NA
TCGA-SS-A7HO	TCGA-SS-A7HO-01	TCGA-SS-A7HO-01A-21D-A703-36	COAD	tumor	84.04	0.81
TCGA-SS-A7HO	TCGA-SS-A7HO-10	TCGA-SS-A7HO-10A-01D-A703-36	COAD	normal_blood	28.31	NA
TCGA-SU-A7E7	TCGA-SU-A7E7-10	TCGA-SU-A7E7-10A-01D-A703-36	PRAD	normal_blood	31.61	NA
TCGA-TT-A6YP	TCGA-TT-A6YP-10	TCGA-TT-A6YP-10A-01D-A703-36	PCPG	normal_blood	28.11	NA
TCGA-UZ-A9PJ	TCGA-UZ-A9PJ-01	TCGA-UZ-A9PJ-01A-11D-A729-36	KIRP	tumor	81.12	0.94
TCGA-UZ-A9PJ	TCGA-UZ-A9PJ-10	TCGA-UZ-A9PJ-10A-01D-A704-36	KIRP	normal_blood	36.15	NA
TCGA-UZ-A9PL	TCGA-UZ-A9PL-10	TCGA-UZ-A9PL-10A-01D-A705-36	KIRP	normal_blood	27.24	NA
TCGA-UZ-A9PQ	TCGA-UZ-A9PQ-01	TCGA-UZ-A9PQ-01A-11D-A729-36	KIRP	tumor	66.34	NA
TCGA-VN-A88K	TCGA-VN-A88K-01	TCGA-VN-A88K-01A-11D-A706-36	PRAD	tumor	83.48	0.82
TCGA-VN-A88K	TCGA-VN-A88K-10	TCGA-VN-A88K-10A-01D-A706-36	PRAD	normal_blood	35.34	NA
TCGA-VQ-A8PJ	TCGA-VQ-A8PJ-01	TCGA-VQ-A8PJ-01A-11D-A706-36	STAD	tumor	77.79	0.61
TCGA-VQ-A8PJ	TCGA-VQ-A8PJ-10	TCGA-VQ-A8PJ-10A-01D-A706-36	STAD	normal_blood	29.65	NA
TCGA-XE-AAOD	TCGA-XE-AAOD-01	TCGA-XE-AAOD-01A-11D-A703-36	TGCT	tumor	77.71	0.17
TCGA-XE-AAOD	TCGA-XE-AAOD-10	TCGA-XE-AAOD-10A-01D-A703-36	TGCT	normal_blood	29.07	NA
TCGA-XE-AAOF	TCGA-XE-AAOF-01	TCGA-XE-AAOF-01A-11D-A729-36	TGCT	tumor	77.1	0.34
TCGA-XE-AAOF	TCGA-XE-AAOF-10	TCGA-XE-AAOF-10A-01D-A703-36	TGCT	normal_blood	27.84	NA
TCGA-XV-AAZY	TCGA-XV-AAZY-01	TCGA-XV-AAZY-01A-12D-A729-36	SKCM	tumor	78.57	0.46
TCGA-XV-AAZY	TCGA-XV-AAZY-10	TCGA-XV-AAZY-10A-01D-A703-36	SKCM	normal_blood	36.82	NA
TCGA-YL-A8HJ	TCGA-YL-A8HJ-01	TCGA-YL-A8HJ-01A-12D-A75X-36	PRAD	tumor	79.97	0.3
TCGA-YL-A8HJ	TCGA-YL-A8HJ-10	TCGA-YL-A8HJ-10A-01D-A75X-36	PRAD	normal_blood	31.06	NA
TCGA-YL-A8SB	TCGA-YL-A8SB-01	TCGA-YL-A8SB-01A-31D-A704-36	PRAD	tumor	74.87	0.47
TCGA-YL-A8SB	TCGA-YL-A8SB-10	TCGA-YL-A8SB-10A-01D-A704-36	PRAD	normal_blood	34.81	NA
TCGA-YL-A8SL	TCGA-YL-A8SL-01	TCGA-YL-A8SL-01B-21D-A719-36	PRAD	tumor	74.96	0.76
TCGA-YL-A8SL	TCGA-YL-A8SL-10	TCGA-YL-A8SL-10A-01D-A719-36	PRAD	normal_blood	30.37	NA
TCGA-YL-A8SP	TCGA-YL-A8SP-01	TCGA-YL-A8SP-01B-11D-A719-36	PRAD	tumor	86.76	0.87
TCGA-YL-A8SP	TCGA-YL-A8SP-10	TCGA-YL-A8SP-10A-01D-A719-36	PRAD	normal_blood	27.13	NA
TCGA-YL-A9WK	TCGA-YL-A9WK-01	TCGA-YL-A9WK-01A-11D-A719-36	PRAD	tumor	83.64	0.72
TCGA-YL-A9WK	TCGA-YL-A9WK-10	TCGA-YL-A9WK-10A-01D-A719-36	PRAD	normal_blood	30.13	NA
TCGA-ZG-A9L0	TCGA-ZG-A9L0-01	TCGA-ZG-A9L0-01A-11D-A719-36	PRAD	tumor	81.35	0.79
TCGA-ZG-A9L0	TCGA-ZG-A9L0-10	TCGA-ZG-A9L0-10A-01D-A719-36	PRAD	normal_blood	33.26	NA
TCGA-ZG-A9L1	TCGA-ZG-A9L1-01	TCGA-ZG-A9L1-01A-11D-A719-36	PRAD	tumor	77.52	0.73
TCGA-ZG-A9L1	TCGA-ZG-A9L1-10	TCGA-ZG-A9L1-10A-01D-A719-36	PRAD	normal_blood	36.79	NA
TCGA-ZG-A9L2	TCGA-ZG-A9L2-01	TCGA-ZG-A9L2-01A-32D-A75X-36	PRAD	tumor	79.62	0.39
TCGA-ZG-A9L2	TCGA-ZG-A9L2-10	TCGA-ZG-A9L2-10A-01D-A75X-36	PRAD	normal_blood	36.86	NA
TCGA-ZH-A8Y5	TCGA-ZH-A8Y5-01	TCGA-ZH-A8Y5-01A-11D-A719-36	CHOL	tumor	77.44	0.89
TCGA-ZH-A8Y5	TCGA-ZH-A8Y5-10	TCGA-ZH-A8Y5-10A-01D-A719-36	CHOL	normal_blood	30.84	NA
TCGA-ZH-A8Y7	TCGA-ZH-A8Y7-01	TCGA-ZH-A8Y7-01A-21D-A719-36	CHOL	tumor	82.56	NA
TCGA-ZH-A8Y7	TCGA-ZH-A8Y7-10	TCGA-ZH-A8Y7-10A-01D-A719-36	CHOL	normal_blood	35.04	NA

## Sheet: Supplementary Table 3
seqnames	start	end	gene	cancerTypes
chr19	50802320	50802803	PPP2R1A	ACC,PRAD
chr19	50831316	50831732	PPP2R1A	ACC
chr19	50833179	50834213	PPP2R1A	ACC
chr19	50839548	50839894	PPP2R1A	PRAD
chr19	50850736	50852058	PPP2R1A	PRAD,ACC
chr19	50854349	50854813	PPP2R1A	PRAD
chr19	50855996	50856271	PPP2R1A	PRAD
chr19	50858503	50859897	PPP2R1A	PRAD
chr19	50883969	50884259	PPP2R1A	ACC,PRAD
chr19	50885554	50885926	PPP2R1A	PRAD,ACC
chr19	50886016	50886745	PPP2R1A	ACC
chr19	50887237	50887528	PPP2R1A	ACC,PRAD
chr19	50888977	50890197	PPP2R1A	ACC,PRAD
chr19	51957865	51958696	PPP2R1A	PRAD
chr19	51959941	51960958	PPP2R1A	PRAD
chr19	51961084	51962134	PPP2R1A	PRAD
chr19	51966883	51967142	PPP2R1A	PRAD
chr19	52026281	52027378	PPP2R1A	PRAD
chr19	52338753	52339294	PPP2R1A	PRAD
chr19	53436245	53436745	PPP2R1A	PRAD
chr19	53438387	53438636	PPP2R1A	PRAD
chr19	53438892	53439257	PPP2R1A	PRAD
chr14	94449897	94451088	DICER1	LIHC
chr14	94451825	94452168	DICER1	LIHC
chr14	94452805	94453015	DICER1	LIHC
chr14	94581696	94582524	DICER1	ACC
chr14	94583653	94583901	DICER1	ACC
chr14	94587894	94588095	DICER1	LIHC,ACC
chr14	94588284	94589228	DICER1	ACC
chr14	94640231	94642054	DICER1	ACC
chr14	94651880	94652233	DICER1	PRAD,ACC
chr14	94652752	94654636	DICER1	ACC
chr14	94867020	94867267	DICER1	GBM
chr14	94867684	94868465	DICER1	GBM
chr14	94973909	94976116	DICER1	GBM
chr14	95132481	95132765	DICER1	GBM
chr14	95307619	95308710	DICER1	LIHC,BRCA_nonbasal
chr14	95309393	95310880	DICER1	LIHC
chr14	95409865	95410402	DICER1	UCEC,GBM
chr14	95460937	95461214	DICER1	GBM
chr14	95500218	95501002	DICER1	GBM,ACC
chr7	73749839	73751332	GTF2I	PRAD
chr7	74027064	74027863	GTF2I	GBM
chr7	74194538	74195340	GTF2I	GBM
chr7	74198498	74199812	GTF2I	PRAD
chr7	74284637	74284906	GTF2I	COAD,STAD
chr7	74285438	74285936	GTF2I	STAD,COAD
chr7	74459053	74459526	GTF2I	THCA
chr7	74459684	74460774	GTF2I	THCA
chr7	74572516	74573217	GTF2I	THCA
chr7	74624837	74625316	GTF2I	THCA,ACC
chr7	74629737	74629944	GTF2I	THCA
chr7	74630192	74630518	GTF2I	THCA
chr7	74999855	75000164	GTF2I	ACC
chr7	75000763	75001209	GTF2I	ACC
chr7	75564536	75566426	GTF2I	THCA
chr7	75773506	75774332	GTF2I	LUSC,ESCA
chr7	75907071	75907490	GTF2I	LIHC
chr7	75919819	75920034	GTF2I	LIHC,ACC
chr7	75986102	75986411	GTF2I	ACC
chr1	37157716	37158030	MACF1	GBM
chr1	38114753	38115207	MACF1	GBM
chr1	38831782	38832169	MACF1	GBM
chr1	38878151	38878626	MACF1	THCA,UCEC
chr1	39046039	39047035	MACF1	GBM,ACC
chr1	39047180	39047936	MACF1	ACC,GBM
chr1	39081389	39082056	MACF1	ACC,GBM
chr1	39086624	39086980	MACF1	THCA,GBM
chr1	39142962	39145278	MACF1	THCA
chr1	39149108	39149517	MACF1	THCA
chr1	39170511	39170719	MACF1	THCA
chr1	39220892	39221540	MACF1	BLCA,THCA
chr1	39293175	39293724	MACF1	GBM,THCA
chr1	39295327	39295644	MACF1	GBM,THCA
chr1	39344206	39344492	MACF1	THCA
chr1	39358345	39359495	MACF1	PRAD
chr1	39449701	39450674	MACF1	ACC
chr1	39643478	39644079	MACF1	THCA,ACC
chr1	39785638	39786162	MACF1	GBM
chr2	157260142	157261641	ACVR1	STAD,COAD
chr2	157746200	157746512	ACVR1	THCA
chr2	158183299	158183657	ACVR1	THCA
chr2	158501742	158502425	ACVR1	THCA
chr2	158531648	158532205	ACVR1	THCA
chr2	158556677	158557146	ACVR1	THCA
chr2	158661322	158661592	ACVR1	THCA
chr2	158741418	158741788	ACVR1	THCA
chr2	158772502	158773468	ACVR1	GBM
chr2	158817769	158818511	ACVR1	THCA
chr2	158979185	158979395	ACVR1	THCA
chr2	159029688	159031548	ACVR1	ACC,THCA
chr2	159034151	159035187	ACVR1	THCA
chr2	159048445	159048857	ACVR1	THCA
chr2	159129670	159129936	ACVR1	THCA
chr2	159132776	159133208	ACVR1	THCA
chr2	159518380	159519136	ACVR1	THCA
chr20	57395340	57396140	GNAS	ACC,GBM
chr20	57430167	57430560	GNAS	LIHC,GBM,ACC
chr20	57589327	57591076	GNAS	COAD,LIHC
chr20	57794312	57794905	GNAS	PRAD
chr20	57795018	57795641	GNAS	PRAD
chr20	58424463	58424662	GNAS	THCA
chr20	58424840	58425385	GNAS	THCA
chr20	58433994	58434739	GNAS	THCA
chr20	58550139	58551089	GNAS	PRAD
chr20	58719598	58720418	GNAS	PRAD
chr20	59363954	59365416	GNAS	BRCA_basal,THCA
chr20	59367528	59367768	GNAS	THCA
chr20	59369072	59369457	GNAS	THCA
chr20	59420286	59420485	GNAS	BRCA_basal
chr20	59422136	59424301	GNAS	BRCA_basal
chr20	59924078	59925004	GNAS	BRCA_nonbasal,PRAD,BRCA_basal
chr20	59997021	59997719	GNAS	BLCA
chr7	114972695	114973101	MET	THCA
chr7	116277082	116277313	MET	THCA
chr7	116284154	116284941	MET	THCA
chr7	116285819	116286710	MET	THCA
chr7	116312192	116312795	MET	THCA
chr7	116354022	116354655	MET	THCA
chr7	116355676	116356039	MET	THCA
chr7	116356211	116356969	MET	THCA
chr7	116357061	116357590	MET	THCA
chr7	116404792	116405217	MET	THCA
chr7	116420808	116421486	MET	THCA
chr7	116422264	116422699	MET	THCA
chr7	116424731	116425054	MET	THCA
chr7	116426071	116426513	MET	THCA
chr7	116490879	116491365	MET	THCA
chr7	116811544	116812242	MET	COAD,LIHC
chr9	133244855	133245420	RXRA	THCA
chr9	133246678	133247581	RXRA	THCA
chr9	133515976	133516249	RXRA	THCA
chr9	134220455	134220730	RXRA	LIHC
chr9	134221697	134222799	RXRA	LIHC
chr9	134257806	134258334	RXRA	LIHC
chr9	134261311	134262176	RXRA	LIHC
chr9	134263999	134264242	RXRA	LIHC
chr9	134268100	134268665	RXRA	LIHC
chr9	134502635	134503494	RXRA	ACC
chr9	134771310	134771635	RXRA	BRCA_nonbasal
chr9	134863611	134865387	RXRA	PRAD
chr9	135010771	135012148	RXRA	THCA
chr9	135584650	135586315	RXRA	ACC
chr17	48001858	48003785	SPOP	GBM
chr17	48730474	48731120	SPOP	PRAD
chr17	48732388	48732610	SPOP	PRAD
chr17	48732661	48733041	SPOP	PRAD
chr17	48749753	48750172	SPOP	PRAD
chr17	48750807	48751006	SPOP	PRAD
chr17	48758685	48759674	SPOP	PRAD
chr17	49402877	49403288	SPOP	PRAD,GBM
chr17	49440216	49441182	SPOP	PRAD
chr17	49565636	49565992	SPOP	THCA
chr17	49566892	49568875	SPOP	THCA
chr17	49845550	49846590	SPOP	GBM
chr17	50000823	50001076	SPOP	BRCA_nonbasal,THCA
chr17	50218964	50219395	SPOP	THCA
chr22	35507815	35509411	MYH9	BRCA_basal
chr22	35611720	35614424	MYH9	BRCA_basal,PRAD
chr22	35751967	35752692	MYH9	THCA
chr22	36142554	36142990	MYH9	LIHC
chr22	36158195	36158602	MYH9	LIHC
chr22	36475965	36476576	MYH9	THCA,ACC
chr22	36477643	36477895	MYH9	ACC
chr22	36479504	36480144	MYH9	ACC
chr22	36535480	36535892	MYH9	THCA
chr22	36998177	36999254	MYH9	ACC
chr22	36999713	37000617	MYH9	ACC
chr22	37121272	37124077	MYH9	THCA
chr22	37253155	37253789	MYH9	LUSC
chr3	37457167	37457892	MYD88	ACC,GBM,THCA
chr3	37508447	37509705	MYD88	ACC,THCA
chr3	37689865	37690266	MYD88	THCA
chr3	37691250	37691865	MYD88	THCA
chr3	37693002	37693803	MYD88	THCA
chr3	37694414	37695299	MYD88	THCA
chr3	37696234	37696456	MYD88	THCA
chr3	37762736	37762950	MYD88	ACC,THCA
chr3	37767194	37768112	MYD88	THCA
chr3	38063381	38063938	MYD88	THCA
chr3	38490354	38490776	MYD88	GBM
chr3	39095475	39096293	MYD88	GBM
chr3	39096422	39096642	MYD88	GBM
chr1	182087162	182089866	DHX9	ESCA,LUSC,BLCA
chr1	182113615	182115124	DHX9	GBM
chr1	182143469	182145847	DHX9	GBM
chr1	182314397	182315341	DHX9	BRCA_nonbasal,COAD
chr1	182316095	182316505	DHX9	BRCA_nonbasal
chr1	182613510	182613769	DHX9	THCA,GBM
chr1	182614706	182616462	DHX9	GBM
chr1	182619085	182619659	DHX9	THCA
chr1	182645355	182645853	DHX9	THCA
chr1	182802723	182803434	DHX9	GBM,LUSC,ESCA
chr1	183596940	183597651	DHX9	GBM
chr1	183599037	183599269	DHX9	GBM
chr1	183808895	183809186	DHX9	ACC,GBM
chr3	177370491	177370880	PIK3CA	PRAD
chr3	177375221	177375612	PIK3CA	PRAD
chr3	177410614	177411155	PIK3CA	PRAD
chr3	177555347	177555557	PIK3CA	THCA
chr3	178459532	178460033	PIK3CA	PRAD
chr3	178474621	178475895	PIK3CA	PRAD
chr3	179100278	179101256	PIK3CA	ACC
chr3	179180041	179180408	PIK3CA	ACC,GBM
chr3	179182199	179182981	PIK3CA	GBM,ACC
chr3	179526825	179527143	PIK3CA	GBM
chr3	179687127	179687472	PIK3CA	THCA
chr3	180416594	180417271	PIK3CA	GBM
chr2	207781671	207782281	IDH1	LIHC,COAD,STAD
chr2	207845060	207845466	IDH1	COAD,PRAD,LIHC
chr2	208321796	208322114	IDH1	THCA
chr2	208325149	208326277	IDH1	GBM
chr2	208370637	208370892	IDH1	LIHC
chr2	208371009	208371283	IDH1	LIHC
chr2	209462182	209462684	IDH1	THCA
chr2	209566979	209567193	IDH1	GBM,THCA
chr2	209670604	209671345	IDH1	GBM
chr2	209671876	209672439	IDH1	GBM
chr2	209937271	209937752	IDH1	ACC
chr2	209938507	209939337	IDH1	ACC
chr4	151152844	151153680	FBXW7	PRAD
chr4	151153744	151153956	FBXW7	PRAD
chr4	151857339	151857955	FBXW7	ACC
chr4	152021455	152022382	FBXW7	GBM
chr4	152030222	152030645	FBXW7	ACC
chr4	152031158	152031807	FBXW7	ACC
chr4	152032278	152033206	FBXW7	ACC
chr4	152036943	152037187	FBXW7	ACC
chr4	152039117	152040290	FBXW7	ACC
chr4	152285425	152285694	FBXW7	UCEC
chr4	152999814	153000197	FBXW7	PRAD
chr12	23920967	23921707	KRAS	GBM
chr12	23922504	23922907	KRAS	GBM
chr12	24297374	24297816	KRAS	GBM
chr12	25968797	25969290	KRAS	PRAD
chr12	26109147	26109652	KRAS	THCA
chr12	26109670	26109928	KRAS	PRAD
chr12	26132036	26133459	KRAS	THCA
chr12	26138392	26138988	KRAS	THCA
chr12	26204663	26204941	KRAS	GBM,THCA
chr12	26205269	26205998	KRAS	THCA,GBM
chr12	26790794	26791403	KRAS	THCA
chrX	38634987	38635410	BCOR	ACC
chrX	38636399	38636859	BCOR	ACC
chrX	38638284	38638721	BCOR	ACC
chrX	38733020	38733219	BCOR	THCA,UCEC
chrX	39173726	39173960	BCOR	COAD
chrX	40259618	40260769	BCOR	THCA,ACC,LUAD
chrX	40261052	40261528	BCOR	ACC
chrX	40483317	40483731	BCOR	ACC
chrX	40483986	40485198	BCOR	ACC
chrX	40517046	40517292	BCOR	ACC,PRAD
chrX	40542287	40542838	BCOR	THCA
chr19	47773758	47774252	GRIN2D	GBM
chr19	47774336	47774716	GRIN2D	GBM
chr19	47885593	47886583	GRIN2D	ACC
chr19	48530990	48531299	GRIN2D	PRAD
chr19	48531687	48532537	GRIN2D	PRAD
chr19	48562695	48563799	GRIN2D	PRAD
chr19	48718608	48719772	GRIN2D	ACC
chr19	48774181	48775163	GRIN2D	ACC
chr19	49270890	49272451	GRIN2D	ESCA,LUSC,BLCA
chr19	49272782	49273037	GRIN2D	ESCA,LUSC,BLCA
chr19	49273478	49274072	GRIN2D	LUSC,ESCA
chr3	168417890	168418271	MECOM	THCA,BLCA
chr3	168424014	168424213	MECOM	BLCA
chr3	168615495	168615907	MECOM	GBM
chr3	168616076	168616440	MECOM	GBM
chr3	169249416	169249785	MECOM	UCEC
chr3	169454819	169456587	MECOM	BLCA,ESCA,LUSC
chr3	169608084	169608591	MECOM	UCEC
chr3	170227361	170228042	MECOM	THCA
chr3	170740125	170741589	MECOM	GBM
chr3	170741599	170741873	MECOM	GBM
chr19	12991276	12991877	CACNA1A	PRAD
chr19	13733356	13733645	CACNA1A	UCEC,BRCA_basal
chr19	14112628	14113284	CACNA1A	ACC
chr19	14115597	14116155	CACNA1A	ACC
chr19	14149976	14150284	CACNA1A	GBM
chr19	14532258	14532511	CACNA1A	ACC
chr19	14532889	14533326	CACNA1A	ACC
chr19	14829947	14830699	CACNA1A	ACC
chr19	14831035	14831712	CACNA1A	ACC
chr20	41171275	41171554	PLCG1	GBM
chr20	41171751	41172004	PLCG1	ACC,GBM
chr20	41172493	41172872	PLCG1	GBM
chr20	41173631	41174109	PLCG1	GBM
chr20	41174822	41175794	PLCG1	GBM
chr20	41176224	41176522	PLCG1	GBM
chr20	41179383	41179651	PLCG1	GBM
chr20	41331303	41331545	PLCG1	ACC,GBM
chr20	41382033	41382569	PLCG1	ACC
chr12	54136845	54137071	ERBB3	PRAD
chr12	55658943	55659522	ERBB3	ACC
chr12	55848500	55849131	ERBB3	ACC,GBM
chr12	55920359	55920607	ERBB3	PRAD
chr12	56020099	56021184	ERBB3	THCA,ACC
chr12	56021601	56022382	ERBB3	ACC
chr12	56229883	56231915	ERBB3	STAD,LIHC,COAD
chr12	56758827	56759722	ERBB3	ACC,LIHC,PRAD
chr12	57097582	57098486	ERBB3	ACC,LUSC
chrX	69554379	69554794	MED12	ACC
chrX	69555598	69555909	MED12	ACC
chrX	69556031	69557416	MED12	ACC
chrX	69557835	69558062	MED12	ACC
chrX	69558081	69558301	MED12	ACC
chrX	70682094	70682320	MED12	PRAD
chrX	70972946	70973531	MED12	ACC
chrX	71169941	71170447	MED12	ACC
chr2	38139583	38140918	SOS1	PRAD
chr2	38262206	38262853	SOS1	THCA
chr2	38263535	38263734	SOS1	THCA
chr2	38302332	38303024	SOS1	THCA
chr2	38303232	38303841	SOS1	THCA
chr2	38469629	38470296	SOS1	THCA
chr2	38715460	38715743	SOS1	THCA
chr2	39697669	39698282	SOS1	GBM
chr13	48008103	48010839	CYSLTR2	BRCA_basal,UCEC
chr13	48390007	48390907	CYSLTR2	PRAD
chr13	48431909	48432729	CYSLTR2	THCA
chr13	48694047	48694968	CYSLTR2	THCA
chr13	48889792	48890216	CYSLTR2	ACC
chr13	48890487	48890861	CYSLTR2	ACC
chr13	48890939	48892769	CYSLTR2	ACC
chr13	49539334	49540844	CYSLTR2	THCA
chr9	134169328	134170138	COL5A1	LIHC
chr9	134192221	134192435	COL5A1	THCA
chr9	134214983	134216010	COL5A1	GBM
chr9	134807345	134808655	COL5A1	PRAD,BRCA_nonbasal
chr9	134890351	134890610	COL5A1	ACC
chr9	134895103	134897498	COL5A1	ACC
chr9	134897651	134898502	COL5A1	THCA,ACC
chr9	135900612	135901621	COL5A1	ACC
chr2	211422994	211423966	ERBB4	UCEC,BRCA_nonbasal
chr2	211424604	211424858	ERBB4	BRCA_nonbasal
chr2	211833783	211835349	ERBB4	BRCA_nonbasal
chr2	211925769	211926513	ERBB4	BRCA_nonbasal
chr2	211926585	211927380	ERBB4	BRCA_nonbasal
chr2	211955111	211955894	ERBB4	BRCA_nonbasal
chr2	211956926	211957804	ERBB4	BRCA_nonbasal
chr2	212156427	212157432	ERBB4	UCEC,BRCA_nonbasal
chr5	67267210	67269652	PIK3R1	GBM,ACC
chr5	67289119	67289721	PIK3R1	GBM
chr5	68074502	68074857	PIK3R1	LIHC
chr5	68075015	68075784	PIK3R1	LIHC
chr5	68383538	68385463	PIK3R1	COAD
chr5	68394709	68397699	PIK3R1	UCEC,COAD
chr5	68414535	68414982	PIK3R1	ACC
chr5	68729369	68731450	PIK3R1	GBM
chr3	41001711	41002829	CTNNB1	COAD,THCA
chr3	41331643	41332269	CTNNB1	THCA
chr3	41332492	41333756	CTNNB1	THCA
chr3	41652892	41653760	CTNNB1	THCA,LIHC
chr3	41680756	41680955	CTNNB1	THCA
chr3	41682857	41683622	CTNNB1	LIHC,THCA
chr3	41710544	41710837	CTNNB1	THCA,LIHC
chr3	42088508	42089054	CTNNB1	THCA
chr18	49493163	49493503	SMAD4	BRCA_basal
chr18	50632122	50632563	SMAD4	ACC
chr18	50638715	50639071	SMAD4	ACC
chr18	50649060	50650817	SMAD4	BRCA_basal,ACC
chr18	50658635	50659508	SMAD4	ACC
chr18	50817127	50817834	SMAD4	GBM,THCA
chr18	51017072	51017727	SMAD4	GBM
chr18	51898124	51898841	SMAD4	STAD,ESCA,COAD
chr15	89678842	89680105	IDH2	LIHC
chr15	89738655	89740011	IDH2	PRAD
chr15	89810765	89811333	IDH2	PRAD
chr15	90419779	90421451	IDH2	THCA
chr15	90452125	90452552	IDH2	THCA
chr15	90452836	90453259	IDH2	THCA
chr15	90959390	90960113	IDH2	ACC
chr6	72212776	72213182	EEF1A1	BRCA_nonbasal
chr6	72568871	72570305	EEF1A1	LUSC
chr6	73556519	73557556	EEF1A1	GBM
chr6	73557665	73558162	EEF1A1	GBM
chr6	73651006	73651356	EEF1A1	THCA,PRAD
chr6	73776784	73776998	EEF1A1	LIHC
chr6	75429407	75430375	EEF1A1	ACC
chr15	64385885	64386160	MAP2K1	THCA
chr15	65907590	65908247	MAP2K1	BRCA_basal
chr15	65936859	65938583	MAP2K1	THCA
chr15	66459809	66461399	MAP2K1	ESCA,THCA,LUSC
chr15	66529524	66530251	MAP2K1	PRAD
chr15	66531584	66532114	MAP2K1	PRAD
chr15	67705956	67706623	MAP2K1	THCA
chr2	69253970	69255150	PCBP1	GBM,THCA
chr2	69524137	69525919	PCBP1	LUSC,ESCA
chr2	69571833	69572604	PCBP1	THCA
chr2	69681916	69682158	PCBP1	PRAD
chr2	69684859	69685407	PCBP1	PRAD
chr2	70188092	70188299	PCBP1	LIHC
chr2	70425349	70426754	PCBP1	ESCA,BRCA_basal,LUSC
chr9	76808396	76808866	GNAQ	PRAD,GBM
chr9	76834632	76837055	GNAQ	ACC,GBM
chr9	76893069	76894749	GNAQ	GBM
chr9	77822119	77822645	GNAQ	ACC
chr9	77896776	77897311	GNAQ	GBM,THCA
chr9	78311338	78311724	GNAQ	PRAD,GBM
chr9	78312187	78312572	GNAQ	GBM,PRAD
chr2	175567493	175568908	NFE2L2	GBM,LIHC,ACC
chr2	176467597	176468182	NFE2L2	UCEC,BRCA_nonbasal
chr2	177753280	177754470	NFE2L2	ACC
chr2	177754589	177755531	NFE2L2	ACC
chr2	178220795	178221130	NFE2L2	GBM
chr2	178223988	178224380	NFE2L2	ACC,GBM
chr2	178224708	178225057	NFE2L2	ACC,GBM
chr14	36510717	36511080	FOXA1	LUAD,THCA
chr14	36512152	36512371	FOXA1	THCA,LUAD
chr14	36512598	36513423	FOXA1	THCA,LUAD
chr14	36513724	36514270	FOXA1	THCA,LUAD
chr14	36515739	36515969	FOXA1	THCA,LUAD
chr14	36749419	36750519	FOXA1	BRCA_nonbasal
chr14	37869998	37870222	FOXA1	LIHC,PRAD
chr1	11355328	11355727	MTOR	GBM
chr1	11498328	11498650	MTOR	GBM
chr1	11499043	11499350	MTOR	GBM
chr1	11499714	11500514	MTOR	GBM
chr1	11569552	11570093	MTOR	PRAD
chr1	11700881	11701139	MTOR	GBM
chr8	127670006	127670350	MYC	ESCA
chr8	127953181	127953477	MYC	BRCA_nonbasal
chr8	127985125	127986071	MYC	ACC
chr8	128014809	128016957	MYC	ACC
chr8	128048078	128050344	MYC	ACC
chr8	129479415	129480437	MYC	GBM
chr2	20640231	20640777	RHOB	ACC
chr2	20640869	20642100	RHOB	ACC
chr2	20918130	20918445	RHOB	PRAD
chr2	21096000	21096758	RHOB	LIHC
chr2	21263471	21263862	RHOB	GBM
chr2	21268694	21269894	RHOB	ACC
chr4	52599742	52600327	PDGFRA	UCEC
chr4	52981484	52982562	PDGFRA	ACC
chr4	53009781	53010365	PDGFRA	ACC
chr4	53012103	53012560	PDGFRA	ACC
chr4	53019815	53020929	PDGFRA	LIHC,ACC
chr4	53189300	53189982	PDGFRA	LIHC
chr9	124410219	124411478	PPP6C	ACC
chr9	124503608	124504352	PPP6C	ACC
chr9	124505148	124506102	PPP6C	ACC
chr9	124778968	124779589	PPP6C	THCA
chr9	125342266	125342800	PPP6C	BRCA_nonbasal
chr9	126604463	126605453	PPP6C	BRCA_basal,BRCA_nonbasal
chr2	45597047	45597475	EPAS1	PRAD
chr2	45839915	45840735	EPAS1	GBM
chr2	46091097	46091404	EPAS1	THCA
chr2	46259556	46259796	EPAS1	LIHC
chr2	46490358	46491847	EPAS1	THCA,GBM
chr2	47035804	47037156	EPAS1	ACC,THCA
chr19	45097084	45098410	ERCC2	ACC
chr19	45273674	45274570	ERCC2	LIHC
chr19	45279123	45279419	ERCC2	LIHC
chr19	45524614	45525508	ERCC2	PRAD,ACC
chr19	45762892	45763478	ERCC2	PRAD,THCA
chr19	46287789	46289567	ERCC2	ACC
chr19	32845606	32846202	CEBPA	PRAD,BLCA
chr19	33348645	33348945	CEBPA	LIHC
chr19	34296235	34296923	CEBPA	PRAD
chr19	34298578	34299857	CEBPA	COAD,PRAD
chr19	34299906	34301218	CEBPA	PRAD,COAD
chr19	35062903	35063938	CEBPA	PRAD
chr22	40831940	40832683	EP300	UCEC
chr22	41028033	41029267	EP300	THCA,GBM
chr22	41052524	41053926	EP300	THCA
chr22	41070700	41072159	EP300	THCA
chr22	41480804	41481429	EP300	GBM,THCA
chr22	42609878	42610235	EP300	BRCA_basal,GBM
chr19	9845824	9846052	KEAP1	ACC
chr19	10037394	10037657	KEAP1	LIHC,COAD
chr19	10183923	10185381	KEAP1	BRCA_basal,BRCA_nonbasal
chr19	10185466	10185868	KEAP1	BRCA_nonbasal
chr19	10186041	10186619	KEAP1	BRCA_nonbasal
chr19	11080003	11080234	KEAP1	ACC,PRAD
chr19	17084968	17085564	PIK3R2	ACC,GBM
chr19	17403929	17405849	PIK3R2	ACC
chr19	17450999	17451809	PIK3R2	BLCA,LUSC,ESCA
chr19	17864081	17864507	PIK3R2	ACC
chr19	18286639	18286923	PIK3R2	ACC
chr19	19032070	19033612	PIK3R2	GBM
chr22	23131745	23132132	SMARCB1	THCA
chr22	23527770	23528567	SMARCB1	PRAD,UCEC
chr22	23700721	23701550	SMARCB1	ACC
chr22	23746397	23746731	SMARCB1	THCA
chr22	24105156	24105369	SMARCB1	ACC,GBM
chr22	24105915	24106212	SMARCB1	ACC,GBM
chr7	140759724	140760420	BRAF	THCA
chr7	140886999	140887215	BRAF	PRAD
chr7	141031939	141033258	BRAF	BLCA,LUSC
chr7	141449689	141450460	BRAF	GBM
chr7	141647137	141648509	BRAF	GBM,THCA
chr7	141696086	141697385	BRAF	LIHC,PRAD,BRCA_nonbasal
chr13	72384247	72385433	DACH1	ACC
chr13	72405798	72406493	DACH1	ACC
chr13	73339365	73340302	DACH1	ESCA,LUSC,BLCA
chr13	73403935	73404363	DACH1	LUSC,ESCA,BLCA
chr13	73404699	73405422	DACH1	LUSC,ESCA,BLCA
chr13	73495727	73498876	DACH1	BLCA,ESCA,LUSC

## Sheet: Supplementary Table 4
gene	maximum loop log2FC	mean loop variance	number of loops	class
ACVR1	1.71827	2.61382	88	selective
AKT1	1.44149	1.2751	21	static
ARID1A	1.38764	4.6028	71	static
BCOR	1.67526	6.6676	92	selective
BRAF	1.67243	0.812164	17	selective
CACNA1A	1.94948	1.08931	111	selective
CARD11	1.63793	0.583608	23	selective
CCND1	1.03006	0.692298	27	static
CD79B	0.790177	0.991288	1	static
CDH1	1.34478	7.0815	23	static
CDK4	0.938698	0.301074	34	static
CDKN1A	1.27557	7.70115	8	static
CEBPA	2.03421	29.033	43	dynamic
CHD4	1.59142	1.41449	22	selective
CNBD1	0.764553	0.0734934	5	static
COL5A1	1.84001	0.892048	28	selective
CTNNB1	2.15767	2.2688	65	selective
CUL1	1.23668	0.734403	23	static
CYSLTR2	2.6282	12.8849	15	dynamic
DACH1	1.82238	2.0131	58	selective
DHX9	1.5205	0.471515	47	selective
DIAPH2	1.75557	0.947395	17	selective
DICER1	1.62182	2.17261	57	selective
DMD	2.07449	1.08393	32	selective
EEF1A1	1.34351	18.0256	38	dynamic
EGFR	1.91999	2.03615	40	selective
EIF1AX	1.40334	0.764797	16	static
EP300	2.20354	1.47249	73	selective
EPAS1	1.5783	3.65989	90	selective
ERBB2	1.29994	3.86532	72	static
ERBB3	1.23585	2.17771	39	static
ERBB4	2.09867	2.61447	28	selective
ERCC2	1.45618	3.21311	33	static
FBXW7	2.62811	1.55426	77	selective
FGFR2	1.9313	3.59613	33	selective
FGFR3	1.70665	4.92477	17	selective
FLT3	0.511395	0.186117	1	static
FOXA1	1.90443	3.64372	23	selective
GNA11	1.08824	0.999554	20	static
GNA13	1.07115	2.34088	21	static
GNAQ	1.20657	1.69952	33	static
GNAS	2.256	1.43734	70	selective
GRIN2D	1.06197	1.56372	51	static
GTF2I	1.48747	3.85013	75	static
HRAS	1.13722	1.21059	7	static
IDH1	1.47608	1.62544	38	static
IDH2	1.26977	5.55728	33	static
KEAP1	0.91642	1.07161	34	static
KIT	1.63076	1.78576	16	selective
KLF5	1.95061	24.1707	40	dynamic
KRAS	1.20777	0.130112	48	static
LZTR1	1.12266	1.56399	25	static
MACF1	1.89567	14.6781	106	dynamic
MAP2K1	1.35994	1.08278	27	static
MAPK1	0.806427	0.654179	5	static
MAX	1.26504	0.896449	28	static
MECOM	2.57603	20.2318	99	dynamic
MED12	2.70532	19.4278	22	dynamic
MET	2.34259	4.49207	64	selective
MSH3	1.52353	2.01137	15	selective
MTOR	2.4552	2.12701	32	selective
MYC	2.07841	15.3122	55	dynamic
MYCN	1.40551	5.17518	18	static
MYD88	1.25233	2.43226	28	static
MYH9	1.3799	5.98947	68	static
NFE2L2	1.56849	6.36196	69	selective
NPM1	1.43934	0.424934	34	static
NRAS	1.34056	1.74195	20	static
PCBP1	1.32704	27.9368	43	dynamic
PDGFRA	1.84333	0.998177	63	selective
PIK3CA	1.55605	1.61701	63	selective
PIK3CG	1.01077	0.434681	11	static
PIK3R1	2.00971	4.23176	119	selective
PIK3R2	1.11547	1.80913	28	static
PIM1	1.58183	20.6816	39	dynamic
PLCB4	2.37451	2.93395	43	selective
PLCG1	2.07413	21.8972	30	dynamic
PLXNB2	1.53977	4.86018	33	selective
PMS1	1.26002	0.478319	24	static
POLRMT	1.48109	0.916942	30	static
PPP2R1A	2.66742	9.48367	56	selective
PPP6C	1.22482	1.04115	20	static
PTPDC1	1.31636	0.406974	30	static
PTPN11	2.4201	1.261	45	selective
PTPRC	0.80215	0.109858	7	static
RAC1	1.19133	1.96956	33	static
RET	1.16349	0.689346	18	static
RHOA	1.39077	0.780773	9	static
RHOB	1.78264	73.1793	20	dynamic
RRAS2	1.12484	0.41288	28	static
RXRA	2.15497	8.55627	58	selective
SETBP1	1.66217	2.71328	52	selective
SF1	1.25501	1.08987	25	static
SF3B1	1.58342	1.9783	45	selective
SMAD4	1.65196	1.07276	59	selective
SMARCA4	1.59427	3.84404	60	selective
SMARCB1	1.77124	1.33272	30	selective
SMC1A	1.19745	1.63614	8	static
SMC3	1.07894	0.795707	23	static
SOS1	1.68827	1.1134	47	selective
SOX17	2.68512	5.9582	3	selective
SPOP	1.6408	1.31451	66	selective
TAF1	2.02806	2.69421	38	selective
TP53	1.24921	9.54639	38	static
U2AF1	1.25534	0.423702	5	static
WT1	2.441	2.37124	10	selective
XPO1	1.29565	1.72942	53	static
ZCCHC12	0.534857	0.130204	1	static
ZNF133	1.47497	0.656423	34	static

## Sheet: Supplementary Table 5
Anchor1			Anchor2
Chromosome	Start	End	Chromosome	Start	End	Type	ID	Cancer
chr1	153940000	153950000	chr1	154180000	154190000	Plasma	TCGA-S3-AA0Z	BRCA
chr1	153940000	153950000	chr1	154180000	154190000	Plasma	TCGA-AO-A124	BRCA
chr1	153940000	153950000	chr1	154180000	154190000	Plasma	TCGA-CF-A3MI	BLCA
chr1	153940000	153950000	chr1	154180000	154190000	Plasma	TCGA-MP-A4TF	LUAD
chr1	153940000	153950000	chr1	154180000	154190000	Plasma	TCGA-A2-A0EY	BRCA
chr1	153940000	153950000	chr1	154180000	154190000	Plasma	TCGA-BH-A0E0	BRCA
chr1	153940000	153950000	chr1	154180000	154190000	Plasma	TCGA-CU-A3YL	BLCA
chr1	153940000	153950000	chr1	154180000	154190000	Plasma	TCGA-MP-A4TE	LUAD
chr1	153940000	153950000	chr1	154180000	154190000	Plasma	TCGA-MM-A564	KIRC
chr1	15620000	15630000	chr1	15670000	15680000	Plasma	TCGA-C8-A12M	BRCA
chr1	15620000	15630000	chr1	15670000	15680000	Plasma	TCGA-A2-A0EY	BRCA
chr1	15620000	15630000	chr1	15670000	15680000	Plasma	TCGA-73-A9RS	LUAD
chr1	15620000	15630000	chr1	15670000	15680000	Plasma	TCGA-D9-A6EC	SKCM
chr1	15620000	15630000	chr1	15670000	15680000	Plasma	TCGA-A2-A0YJ	BRCA
chr1	15620000	15630000	chr1	15670000	15680000	Plasma	TCGA-CF-A3MI	BLCA
chr1	161080000	161090000	chr1	161120000	161130000	Plasma	TCGA-BH-A0EE	BRCA
chr1	161080000	161090000	chr1	161120000	161130000	Plasma	TCGA-BL-A13J	BLCA
chr1	32970000	32980000	chr1	33040000	33050000	Plasma	TCGA-86-A4P8	LUAD
chr1	32970000	32980000	chr1	33040000	33050000	Plasma	TCGA-MP-A4TE	LUAD
chr11	118780000	118790000	chr11	118870000	118880000	Plasma	TCGA-MP-A4TE	LUAD
chr11	118780000	118790000	chr11	118870000	118880000	Plasma	TCGA-86-A4P8	LUAD
chr11	118780000	118790000	chr11	118870000	118880000	Plasma	TCGA-A2-A0YJ	BRCA
chr11	118780000	118790000	chr11	118870000	118880000	Plasma	TCGA-S3-AA0Z	BRCA
chr11	118780000	118790000	chr11	118870000	118880000	Plasma	TCGA-BH-A0EE	BRCA
chr11	118780000	118790000	chr11	118870000	118880000	Plasma	TCGA-AO-A124	BRCA
chr11	118780000	118790000	chr11	118870000	118880000	Plasma	TCGA-D3-A8GP	SKCM
chr11	118780000	118790000	chr11	118870000	118880000	Plasma	TCGA-A2-A0EY	BRCA
chr11	118780000	118790000	chr11	118870000	118880000	Plasma	TCGA-A7-A0CH	BRCA
chr11	118780000	118790000	chr11	118870000	118880000	Plasma	TCGA-MP-A4TF	LUAD
chr11	118780000	118790000	chr11	118870000	118880000	Plasma	TCGA-AR-A0TV	BRCA
chr11	118780000	118790000	chr11	118870000	118880000	Plasma	TCGA-BH-A0E0	BRCA
chr11	118780000	118790000	chr11	118870000	118880000	Plasma	TCGA-CU-A3YL	BLCA
chr11	128480000	128490000	chr11	128620000	128630000	Plasma	TCGA-A2-A0YJ	BRCA
chr11	128480000	128490000	chr11	128620000	128630000	Plasma	TCGA-CU-A3YL	BLCA
chr11	128480000	128490000	chr11	128620000	128630000	Plasma	TCGA-AR-A0TV	BRCA
chr11	128480000	128490000	chr11	128620000	128630000	Plasma	TCGA-CF-A3MI	BLCA
chr11	128480000	128490000	chr11	128620000	128630000	Plasma	TCGA-EB-A5KH	SKCM
chr11	128480000	128490000	chr11	128620000	128630000	Plasma	TCGA-MM-A564	KIRC
chr11	128480000	128490000	chr11	128620000	128630000	Plasma	TCGA-BH-A0E0	BRCA
chr11	128480000	128490000	chr11	128620000	128630000	Plasma	TCGA-BH-A0EE	BRCA
chr11	128480000	128490000	chr11	128620000	128630000	Plasma	TCGA-D3-A8GP	SKCM
chr11	128480000	128490000	chr11	128620000	128630000	Plasma	TCGA-S3-AA0Z	BRCA
chr11	128480000	128490000	chr11	128620000	128630000	Plasma	TCGA-86-A4P8	LUAD
chr11	128480000	128490000	chr11	128620000	128630000	Plasma	TCGA-AO-A124	BRCA
chr11	128520000	128530000	chr11	128620000	128630000	Plasma	TCGA-S3-AA0Z	BRCA
chr11	128520000	128530000	chr11	128620000	128630000	Plasma	TCGA-BH-A0E0	BRCA
chr11	128520000	128530000	chr11	128620000	128630000	Plasma	TCGA-06-A7TK	GBM
chr11	128520000	128530000	chr11	128620000	128630000	Plasma	TCGA-CF-A3MI	BLCA
chr11	128520000	128530000	chr11	128620000	128630000	Plasma	TCGA-AA-A01S	COAD
chr11	128520000	128530000	chr11	128620000	128630000	Plasma	TCGA-06-A5U0	GBM
chr11	128520000	128530000	chr11	128620000	128630000	Plasma	TCGA-MP-A4TE	LUAD
chr11	128520000	128530000	chr11	128620000	128630000	Plasma	TCGA-BL-A3JM	BLCA
chr11	128520000	128530000	chr11	128620000	128630000	Plasma	TCGA-AY-A8YK	COAD
chr11	128520000	128530000	chr11	128620000	128630000	Plasma	TCGA-EB-A5KH	SKCM
chr11	128520000	128530000	chr11	128620000	128630000	Plasma	TCGA-D3-A8GP	SKCM
chr11	128520000	128530000	chr11	128620000	128630000	Plasma	TCGA-MM-A564	KIRC
chr11	128520000	128530000	chr11	128620000	128630000	Plasma	TCGA-A2-A0YJ	BRCA
chr11	128520000	128530000	chr11	128620000	128630000	Plasma	TCGA-MP-A4TF	LUAD
chr11	128520000	128530000	chr11	128620000	128630000	Plasma	TCGA-AO-A124	BRCA
chr11	128520000	128530000	chr11	128620000	128630000	Plasma	TCGA-73-A9RS	LUAD
chr11	128520000	128530000	chr11	128620000	128630000	Plasma	TCGA-CU-A3YL	BLCA
chr11	128520000	128530000	chr11	128620000	128630000	Plasma	TCGA-86-A4P8	LUAD
chr11	35030000	35040000	chr11	35140000	35150000	Plasma	TCGA-BH-A0EE	BRCA
chr11	35030000	35040000	chr11	35140000	35150000	Plasma	TCGA-D9-A6EC	SKCM
chr11	35030000	35040000	chr11	35140000	35150000	Plasma	TCGA-MP-A4TE	LUAD
chr11	35030000	35040000	chr11	35140000	35150000	Plasma	TCGA-CU-A3YL	BLCA
chr11	35030000	35040000	chr11	35140000	35150000	Plasma	TCGA-86-A4P8	LUAD
chr11	35030000	35040000	chr11	35140000	35150000	Plasma	TCGA-D3-A8GP	SKCM
chr12	121030000	121040000	chr12	121220000	121230000	Plasma	TCGA-86-A4P8	LUAD
chr12	121030000	121040000	chr12	121220000	121230000	Plasma	TCGA-CU-A3YL	BLCA
chr12	121030000	121040000	chr12	121220000	121230000	Plasma	TCGA-MP-A4TF	LUAD
chr12	121030000	121040000	chr12	121220000	121230000	Plasma	TCGA-C8-A12M	BRCA
chr12	121030000	121040000	chr12	121220000	121230000	Plasma	TCGA-CF-A3MI	BLCA
chr12	31680000	31690000	chr12	31830000	31840000	Plasma	TCGA-MP-A4TE	LUAD
chr12	31680000	31690000	chr12	31830000	31840000	Plasma	TCGA-86-A4P8	LUAD
chr12	31680000	31690000	chr12	31870000	31880000	Plasma	TCGA-MP-A4TF	LUAD
chr12	31680000	31690000	chr12	31870000	31880000	Plasma	TCGA-A2-A0EY	BRCA
chr12	47180000	47190000	chr12	47270000	47280000	Plasma	TCGA-AR-A0TV	BRCA
chr12	47180000	47190000	chr12	47270000	47280000	Plasma	TCGA-86-A4P8	LUAD
chr12	47180000	47190000	chr12	47270000	47280000	Plasma	TCGA-A2-A0YJ	BRCA
chr12	47180000	47190000	chr12	47270000	47280000	Plasma	TCGA-MP-A4TF	LUAD
chr12	47180000	47190000	chr12	47270000	47280000	Plasma	TCGA-AO-A124	BRCA
chr12	47180000	47190000	chr12	47270000	47280000	Plasma	TCGA-D9-A6EC	SKCM
chr12	47180000	47190000	chr12	47270000	47280000	Plasma	TCGA-CU-A3YL	BLCA
chr12	47180000	47190000	chr12	47270000	47280000	Plasma	TCGA-A2-A0EY	BRCA
chr12	47180000	47190000	chr12	47270000	47280000	Plasma	TCGA-S3-AA0Z	BRCA
chr12	47270000	47280000	chr12	47350000	47360000	Plasma	TCGA-86-A4P8	LUAD
chr12	47270000	47280000	chr12	47350000	47360000	Plasma	TCGA-CU-A3YL	BLCA
chr12	47270000	47280000	chr12	47350000	47360000	Plasma	TCGA-A2-A0YJ	BRCA
chr12	47270000	47280000	chr12	47350000	47360000	Plasma	TCGA-MP-A4TE	LUAD
chr12	47350000	47360000	chr12	47390000	47400000	Plasma	TCGA-86-A4P8	LUAD
chr12	47350000	47360000	chr12	47390000	47400000	Plasma	TCGA-BH-A0EE	BRCA
chr12	47350000	47360000	chr12	47390000	47400000	Plasma	TCGA-AO-A124	BRCA
chr12	47350000	47360000	chr12	47390000	47400000	Plasma	TCGA-AR-A0TV	BRCA
chr12	47350000	47360000	chr12	47390000	47400000	Plasma	TCGA-S3-AA0Z	BRCA
chr12	47350000	47360000	chr12	47390000	47400000	Plasma	TCGA-CU-A3YL	BLCA
chr12	47350000	47360000	chr12	47390000	47400000	Plasma	TCGA-BH-A0E0	BRCA
chr12	47350000	47360000	chr12	47390000	47400000	Plasma	TCGA-73-A9RS	LUAD
chr12	47350000	47360000	chr12	47390000	47400000	Plasma	TCGA-A2-A0YJ	BRCA
chr12	47350000	47360000	chr12	47390000	47400000	Plasma	TCGA-MP-A4TE	LUAD
chr12	50840000	50850000	chr12	51020000	51030000	Plasma	TCGA-CF-A3MI	BLCA
chr12	50840000	50850000	chr12	51020000	51030000	Plasma	TCGA-A2-A0EY	BRCA
chr12	50840000	50850000	chr12	51020000	51030000	Plasma	TCGA-MP-A4TE	LUAD
chr12	50840000	50850000	chr12	51020000	51030000	Plasma	TCGA-A2-A0YJ	BRCA
chr12	50840000	50850000	chr12	51020000	51030000	Plasma	TCGA-AO-A124	BRCA
chr12	50840000	50850000	chr12	51020000	51030000	Plasma	TCGA-86-A4P8	LUAD
chr12	50840000	50850000	chr12	51020000	51030000	Plasma	TCGA-S3-AA0Z	BRCA
chr12	50840000	50850000	chr12	51020000	51030000	Plasma	TCGA-CU-A3YL	BLCA
chr12	50840000	50850000	chr12	51020000	51030000	Plasma	TCGA-BH-A0E0	BRCA
chr12	92030000	92040000	chr12	92130000	92140000	Plasma	TCGA-AO-A124	BRCA
chr12	92030000	92040000	chr12	92130000	92140000	Plasma	TCGA-MP-A4TF	LUAD
chr12	92030000	92040000	chr12	92130000	92140000	Plasma	TCGA-S3-AA0Z	BRCA
chr12	92030000	92040000	chr12	92130000	92140000	Plasma	TCGA-D3-A8GP	SKCM
chr12	92030000	92040000	chr12	92130000	92140000	Plasma	TCGA-C8-A12M	BRCA
chr12	92030000	92040000	chr12	92130000	92140000	Plasma	TCGA-MP-A4TE	LUAD
chr12	92030000	92040000	chr12	92130000	92140000	Plasma	TCGA-73-A9RS	LUAD
chr12	92030000	92040000	chr12	92130000	92140000	Plasma	TCGA-A2-A0EY	BRCA
chr12	92030000	92040000	chr12	92130000	92140000	Plasma	TCGA-CF-A3MI	BLCA
chr12	92030000	92040000	chr12	92130000	92140000	Plasma	TCGA-86-A4P8	LUAD
chr12	92030000	92040000	chr12	92130000	92140000	Plasma	TCGA-BL-A3JM	BLCA
chr12	92030000	92040000	chr12	92130000	92140000	Plasma	TCGA-A2-A0YJ	BRCA
chr12	92030000	92040000	chr12	92130000	92140000	Plasma	TCGA-EB-A5KH	SKCM
chr12	96070000	96080000	chr12	96210000	96220000	Plasma	TCGA-A2-A0YJ	BRCA
chr12	96070000	96080000	chr12	96210000	96220000	Plasma	TCGA-86-A4P8	LUAD
chr12	96070000	96080000	chr12	96210000	96220000	Plasma	TCGA-BL-A3JM	BLCA
chr12	96070000	96080000	chr12	96210000	96220000	Plasma	TCGA-MP-A4TF	LUAD
chr12	96070000	96080000	chr12	96210000	96220000	Plasma	TCGA-AO-A124	BRCA
chr12	96070000	96080000	chr12	96210000	96220000	Plasma	TCGA-CF-A3MI	BLCA
chr12	96070000	96080000	chr12	96210000	96220000	Plasma	TCGA-MP-A4TE	LUAD
chr12	96070000	96080000	chr12	96210000	96220000	Plasma	TCGA-73-A9RS	LUAD
chr12	96070000	96080000	chr12	96210000	96220000	Plasma	TCGA-A2-A0EY	BRCA
chr12	96070000	96080000	chr12	96210000	96220000	Plasma	TCGA-81-5910	GBM
chr12	96070000	96080000	chr12	96210000	96220000	Plasma	TCGA-CU-A3YL	BLCA
chr12	96070000	96080000	chr12	96210000	96220000	Plasma	TCGA-AR-A0TV	BRCA
chr12	96070000	96080000	chr12	96210000	96220000	Plasma	TCGA-MM-A564	KIRC
chr12	96070000	96080000	chr12	96210000	96220000	Plasma	TCGA-C8-A12M	BRCA
chr12	96070000	96080000	chr12	96210000	96220000	Plasma	TCGA-BH-A0EE	BRCA
chr12	96070000	96080000	chr12	96210000	96220000	Plasma	TCGA-BH-A0E0	BRCA
chr12	9640000	9650000	chr12	9740000	9750000	Plasma	TCGA-BH-A0EE	BRCA
chr12	9640000	9650000	chr12	9740000	9750000	Plasma	TCGA-AO-A124	BRCA
chr12	9640000	9650000	chr12	9740000	9750000	Plasma	TCGA-AR-A0TV	BRCA
chr12	9640000	9650000	chr12	9740000	9750000	Plasma	TCGA-86-A4P8	LUAD
chr12	9640000	9650000	chr12	9740000	9750000	Plasma	TCGA-D3-A8GP	SKCM
chr12	9640000	9650000	chr12	9740000	9750000	Plasma	TCGA-CU-A3YL	BLCA
chr12	9670000	9680000	chr12	9730000	9740000	Plasma	TCGA-73-A9RS	LUAD
chr12	9670000	9680000	chr12	9730000	9740000	Plasma	TCGA-86-A4P8	LUAD
chr12	9670000	9680000	chr12	9730000	9740000	Plasma	TCGA-BH-A0EE	BRCA
chr12	9670000	9680000	chr12	9760000	9770000	Plasma	TCGA-86-A4P8	LUAD
chr13	99190000	99200000	chr13	99380000	99390000	Plasma	TCGA-S3-AA0Z	BRCA
chr14	102770000	102780000	chr14	102810000	102820000	Plasma	TCGA-AO-A124	BRCA
chr14	102770000	102780000	chr14	102810000	102820000	Plasma	TCGA-AR-A0TV	BRCA
chr14	102770000	102780000	chr14	102810000	102820000	Plasma	TCGA-A2-A0EY	BRCA
chr14	102770000	102780000	chr14	102810000	102820000	Plasma	TCGA-MP-A4TE	LUAD
chr14	102770000	102780000	chr14	102810000	102820000	Plasma	TCGA-BH-A0EE	BRCA
chr15	31250000	31260000	chr15	31440000	31450000	Plasma	TCGA-86-A4P8	LUAD
chr15	31250000	31260000	chr15	31440000	31450000	Plasma	TCGA-D3-A8GP	SKCM
chr15	89740000	89750000	chr15	90030000	90040000	Plasma	TCGA-BH-A0EE	BRCA
chr15	89740000	89750000	chr15	90030000	90040000	Plasma	TCGA-AO-A124	BRCA
chr15	89740000	89750000	chr15	90030000	90040000	Plasma	TCGA-A2-A0YJ	BRCA
chr16	30090000	30100000	chr16	30180000	30190000	Plasma	TCGA-MP-A4TE	LUAD
chr16	30090000	30100000	chr16	30180000	30190000	Plasma	TCGA-BH-A0EE	BRCA
chr16	30090000	30100000	chr16	30180000	30190000	Plasma	TCGA-A2-A0YJ	BRCA
chr16	30090000	30100000	chr16	30180000	30190000	Plasma	TCGA-06-A7TK	GBM
chr16	30090000	30100000	chr16	30180000	30190000	Plasma	TCGA-BL-A3JM	BLCA
chr16	30090000	30100000	chr16	30180000	30190000	Plasma	TCGA-AR-A0TV	BRCA
chr16	30090000	30100000	chr16	30180000	30190000	Plasma	TCGA-MP-A4TF	LUAD
chr16	30090000	30100000	chr16	30180000	30190000	Plasma	TCGA-A2-A0EY	BRCA
chr16	30090000	30100000	chr16	30180000	30190000	Plasma	TCGA-A7-A0CH	BRCA
chr16	30090000	30100000	chr16	30180000	30190000	Plasma	TCGA-BL-A13J	BLCA
chr16	30090000	30100000	chr16	30180000	30190000	Plasma	TCGA-C8-A12M	BRCA
chr16	30090000	30100000	chr16	30180000	30190000	Plasma	TCGA-CU-A3YL	BLCA
chr16	30090000	30100000	chr16	30180000	30190000	Plasma	TCGA-AY-A8YK	COAD
chr16	30090000	30100000	chr16	30180000	30190000	Plasma	TCGA-AO-A124	BRCA
chr16	30090000	30100000	chr16	30180000	30190000	Plasma	TCGA-86-A4P8	LUAD
chr16	30090000	30100000	chr16	30180000	30190000	Plasma	TCGA-BH-A0E0	BRCA
chr16	30090000	30100000	chr16	30180000	30190000	Plasma	TCGA-MM-A564	KIRC
chr16	30090000	30100000	chr16	30180000	30190000	Plasma	TCGA-CF-A3MI	BLCA
chr16	30090000	30100000	chr16	30180000	30190000	Plasma	TCGA-S3-AA0Z	BRCA
chr16	30090000	30100000	chr16	30180000	30190000	Plasma	TCGA-D3-A8GP	SKCM
chr16	30120000	30130000	chr16	30180000	30190000	Plasma	TCGA-86-A4P8	LUAD
chr16	30120000	30130000	chr16	30180000	30190000	Plasma	TCGA-MM-A564	KIRC
chr16	30120000	30130000	chr16	30180000	30190000	Plasma	TCGA-C8-A12M	BRCA
chr16	30120000	30130000	chr16	30180000	30190000	Plasma	TCGA-AA-A01S	COAD
chr16	30120000	30130000	chr16	30180000	30190000	Plasma	TCGA-BH-A0EE	BRCA
chr16	30120000	30130000	chr16	30180000	30190000	Plasma	TCGA-BH-A0E0	BRCA
chr16	30120000	30130000	chr16	30180000	30190000	Plasma	TCGA-A7-A0CH	BRCA
chr16	30120000	30130000	chr16	30180000	30190000	Plasma	TCGA-CU-A3YL	BLCA
chr16	30120000	30130000	chr16	30180000	30190000	Plasma	TCGA-BL-A3JM	BLCA
chr16	30120000	30130000	chr16	30180000	30190000	Plasma	TCGA-06-A7TK	GBM
chr16	30120000	30130000	chr16	30180000	30190000	Plasma	TCGA-A2-A0YJ	BRCA
chr16	30120000	30130000	chr16	30180000	30190000	Plasma	TCGA-C8-A133	BRCA
chr16	30120000	30130000	chr16	30180000	30190000	Plasma	TCGA-CF-A3MI	BLCA
chr16	30120000	30130000	chr16	30180000	30190000	Plasma	TCGA-A2-A0EY	BRCA
chr16	30120000	30130000	chr16	30180000	30190000	Plasma	TCGA-BL-A13J	BLCA
chr16	30120000	30130000	chr16	30180000	30190000	Plasma	TCGA-73-A9RS	LUAD
chr16	30120000	30130000	chr16	30180000	30190000	Plasma	TCGA-MP-A4TF	LUAD
chr16	30120000	30130000	chr16	30180000	30190000	Plasma	TCGA-AY-A8YK	COAD
chr16	30120000	30130000	chr16	30180000	30190000	Plasma	TCGA-AR-A0TV	BRCA
chr16	30120000	30130000	chr16	30180000	30190000	Plasma	TCGA-AO-A124	BRCA
chr16	30120000	30130000	chr16	30180000	30190000	Plasma	TCGA-D3-A8GP	SKCM
chr16	30120000	30130000	chr16	30180000	30190000	Plasma	TCGA-06-A7TL	GBM
chr16	30120000	30130000	chr16	30180000	30190000	Plasma	TCGA-S3-AA0Z	BRCA
chr16	30120000	30130000	chr16	30180000	30190000	Plasma	TCGA-MP-A4TE	LUAD
chr17	35210000	35220000	chr17	35310000	35320000	Plasma	TCGA-S3-AA0Z	BRCA
chr17	35210000	35220000	chr17	35310000	35320000	Plasma	TCGA-86-A4P8	LUAD
chr17	35210000	35220000	chr17	35310000	35320000	Plasma	TCGA-AO-A124	BRCA
chr17	35240000	35250000	chr17	35280000	35290000	Plasma	TCGA-BH-A0EE	BRCA
chr17	35240000	35250000	chr17	35280000	35290000	Plasma	TCGA-BL-A3JM	BLCA
chr17	35240000	35250000	chr17	35280000	35290000	Plasma	TCGA-A2-A0EY	BRCA
chr17	35290000	35300000	chr17	35480000	35490000	Plasma	TCGA-BH-A0EE	BRCA
chr17	35290000	35300000	chr17	35480000	35490000	Plasma	TCGA-86-A4P8	LUAD
chr17	35290000	35300000	chr17	35480000	35490000	Plasma	TCGA-S3-AA0Z	BRCA
chr17	35290000	35300000	chr17	35480000	35490000	Plasma	TCGA-AO-A124	BRCA
chr17	35290000	35300000	chr17	35480000	35490000	Plasma	TCGA-A2-A0EY	BRCA
chr17	35370000	35380000	chr17	35460000	35470000	Plasma	TCGA-86-A4P8	LUAD
chr17	82070000	82080000	chr17	82130000	82140000	Plasma	TCGA-D3-A8GP	SKCM
chr17	82070000	82080000	chr17	82130000	82140000	Plasma	TCGA-AO-A124	BRCA
chr19	2190000	2200000	chr19	2260000	2270000	Plasma	TCGA-MP-A4TE	LUAD
chr19	46770000	46780000	chr19	46820000	46830000	Plasma	TCGA-CF-A3MI	BLCA
chr19	46770000	46780000	chr19	46820000	46830000	Plasma	TCGA-BL-A3JM	BLCA
chr19	46770000	46780000	chr19	46820000	46830000	Plasma	TCGA-A2-A0EY	BRCA
chr19	46770000	46780000	chr19	46820000	46830000	Plasma	TCGA-MP-A4TE	LUAD
chr19	46770000	46780000	chr19	46820000	46830000	Plasma	TCGA-CU-A3YL	BLCA
chr19	46770000	46780000	chr19	46820000	46830000	Plasma	TCGA-BH-A0E0	BRCA
chr19	46770000	46780000	chr19	46820000	46830000	Plasma	TCGA-BH-A0EE	BRCA
chr19	46770000	46780000	chr19	46820000	46830000	Plasma	TCGA-AR-A0TV	BRCA
chr2	230440000	230450000	chr2	230600000	230610000	Plasma	TCGA-86-A4P8	LUAD
chr2	43130000	43140000	chr2	43220000	43230000	Plasma	TCGA-86-A4P8	LUAD
chr2	43130000	43140000	chr2	43220000	43230000	Plasma	TCGA-MP-A4TF	LUAD
chr2	43130000	43140000	chr2	43220000	43230000	Plasma	TCGA-AY-A8YK	COAD
chr2	43130000	43140000	chr2	43220000	43230000	Plasma	TCGA-A2-A0YJ	BRCA
chr2	43130000	43140000	chr2	43220000	43230000	Plasma	TCGA-MM-A564	KIRC
chr2	43130000	43140000	chr2	43220000	43230000	Plasma	TCGA-73-A9RS	LUAD
chr2	43130000	43140000	chr2	43220000	43230000	Plasma	TCGA-A7-A0CH	BRCA
chr2	43130000	43140000	chr2	43220000	43230000	Plasma	TCGA-BH-A0EE	BRCA
chr2	43130000	43140000	chr2	43220000	43230000	Plasma	TCGA-AO-A124	BRCA
chr2	43130000	43140000	chr2	43220000	43230000	Plasma	TCGA-CU-A3YL	BLCA
chr2	43130000	43140000	chr2	43220000	43230000	Plasma	TCGA-BH-A0E0	BRCA
chr2	43130000	43140000	chr2	43220000	43230000	Plasma	TCGA-CF-A3MI	BLCA
chr2	43130000	43140000	chr2	43220000	43230000	Plasma	TCGA-06-A7TL	GBM
chr2	43130000	43140000	chr2	43220000	43230000	Plasma	TCGA-MP-A4TE	LUAD
chr2	43130000	43140000	chr2	43220000	43230000	Plasma	TCGA-S3-AA0Z	BRCA
chr2	43130000	43140000	chr2	43220000	43230000	Plasma	TCGA-BL-A3JM	BLCA
chr2	43130000	43140000	chr2	43220000	43230000	Plasma	TCGA-AR-A0TV	BRCA
chr2	43130000	43140000	chr2	43220000	43230000	Plasma	TCGA-06-A5U0	GBM
chr2	43130000	43140000	chr2	43220000	43230000	Plasma	TCGA-81-5910	GBM
chr2	43130000	43140000	chr2	43220000	43230000	Plasma	TCGA-BL-A13J	BLCA
chr2	43130000	43140000	chr2	43220000	43230000	Plasma	TCGA-A2-A0EY	BRCA
chr2	62220000	62230000	chr2	62380000	62390000	Plasma	TCGA-AR-A0TV	BRCA
chr2	64050000	64060000	chr2	64140000	64150000	Plasma	TCGA-06-A5U0	GBM
chr2	64050000	64060000	chr2	64140000	64150000	Plasma	TCGA-BL-A13J	BLCA
chr2	64050000	64060000	chr2	64140000	64150000	Plasma	TCGA-EB-A5KH	SKCM
chr2	64050000	64060000	chr2	64140000	64150000	Plasma	TCGA-A2-A0YJ	BRCA
chr2	64050000	64060000	chr2	64140000	64150000	Plasma	TCGA-AO-A124	BRCA
chr2	64050000	64060000	chr2	64140000	64150000	Plasma	TCGA-CU-A3YL	BLCA
chr2	64050000	64060000	chr2	64140000	64150000	Plasma	TCGA-06-A7TK	GBM
chr2	64050000	64060000	chr2	64140000	64150000	Plasma	TCGA-S3-AA0Z	BRCA
chr2	64050000	64060000	chr2	64140000	64150000	Plasma	TCGA-AR-A0TV	BRCA
chr2	64050000	64060000	chr2	64140000	64150000	Plasma	TCGA-86-A4P8	LUAD
chr2	64050000	64060000	chr2	64140000	64150000	Plasma	TCGA-MP-A4TE	LUAD
chr2	64050000	64060000	chr2	64140000	64150000	Plasma	TCGA-CF-A3MI	BLCA
chr2	64050000	64060000	chr2	64140000	64150000	Plasma	TCGA-MP-A4TF	LUAD
chr2	64050000	64060000	chr2	64140000	64150000	Plasma	TCGA-81-5910	GBM
chr2	64060000	64070000	chr2	64110000	64120000	Plasma	TCGA-73-A9RS	LUAD
chr2	64060000	64070000	chr2	64110000	64120000	Plasma	TCGA-86-A4P8	LUAD
chr2	64060000	64070000	chr2	64110000	64120000	Plasma	TCGA-MP-A4TE	LUAD
chr2	64060000	64070000	chr2	64170000	64180000	Plasma	TCGA-A2-A0EY	BRCA
chr2	64060000	64070000	chr2	64170000	64180000	Plasma	TCGA-AR-A0TV	BRCA
chr2	64060000	64070000	chr2	64170000	64180000	Plasma	TCGA-A2-A0YJ	BRCA
chr2	64060000	64070000	chr2	64170000	64180000	Plasma	TCGA-BH-A0EE	BRCA
chr2	64750000	64760000	chr2	64790000	64800000	Plasma	TCGA-AO-A124	BRCA
chr2	64750000	64760000	chr2	64790000	64800000	Plasma	TCGA-BH-A0EE	BRCA
chr2	64750000	64760000	chr2	64790000	64800000	Plasma	TCGA-CF-A3MI	BLCA
chr2	64750000	64760000	chr2	64790000	64800000	Plasma	TCGA-CU-A3YL	BLCA
chr2	64750000	64760000	chr2	64790000	64800000	Plasma	TCGA-86-A4P8	LUAD
chr2	64750000	64760000	chr2	64790000	64800000	Plasma	TCGA-BL-A13J	BLCA
chr2	64750000	64760000	chr2	64790000	64800000	Plasma	TCGA-S3-AA0Z	BRCA
chr2	64750000	64760000	chr2	64790000	64800000	Plasma	TCGA-C8-A12M	BRCA
chr2	64750000	64760000	chr2	64790000	64800000	Plasma	TCGA-A2-A0EY	BRCA
chr2	64750000	64760000	chr2	64790000	64800000	Plasma	TCGA-MP-A4TE	LUAD
chr2	68460000	68470000	chr2	68760000	68770000	Plasma	TCGA-81-5910	GBM
chr2	68460000	68470000	chr2	68760000	68770000	Plasma	TCGA-86-A4P8	LUAD
chr2	68460000	68470000	chr2	68760000	68770000	Plasma	TCGA-AO-A124	BRCA
chr2	74440000	74450000	chr2	74480000	74490000	Plasma	TCGA-CF-A3MI	BLCA
chr2	74440000	74450000	chr2	74480000	74490000	Plasma	TCGA-BL-A13J	BLCA
chr2	74440000	74450000	chr2	74480000	74490000	Plasma	TCGA-S3-AA0Z	BRCA
chr2	74440000	74450000	chr2	74480000	74490000	Plasma	TCGA-BH-A0EE	BRCA
chr2	74440000	74450000	chr2	74480000	74490000	Plasma	TCGA-EB-A5KH	SKCM
chr2	74440000	74450000	chr2	74480000	74490000	Plasma	TCGA-MM-A564	KIRC
chr2	74440000	74450000	chr2	74480000	74490000	Plasma	TCGA-BH-A0E0	BRCA
chr2	74440000	74450000	chr2	74480000	74490000	Plasma	TCGA-A2-A0YJ	BRCA
chr2	74440000	74450000	chr2	74480000	74490000	Plasma	TCGA-AO-A124	BRCA
chr2	74440000	74450000	chr2	74480000	74490000	Plasma	TCGA-MP-A4TF	LUAD
chr2	74440000	74450000	chr2	74480000	74490000	Plasma	TCGA-MP-A4TE	LUAD
chr2	74440000	74450000	chr2	74480000	74490000	Plasma	TCGA-BL-A3JM	BLCA
chr2	74440000	74450000	chr2	74480000	74490000	Plasma	TCGA-86-A4P8	LUAD
chr20	32200000	32210000	chr20	32340000	32350000	Plasma	TCGA-BH-A0EE	BRCA
chr20	32200000	32210000	chr20	32340000	32350000	Plasma	TCGA-MP-A4TE	LUAD
chr20	32200000	32210000	chr20	32340000	32350000	Plasma	TCGA-C8-A12M	BRCA
chr20	32200000	32210000	chr20	32340000	32350000	Plasma	TCGA-S3-AA0Z	BRCA
chr20	32200000	32210000	chr20	32340000	32350000	Plasma	TCGA-A2-A0EY	BRCA
chr20	32200000	32210000	chr20	32340000	32350000	Plasma	TCGA-MP-A4TF	LUAD
chr20	32200000	32210000	chr20	32340000	32350000	Plasma	TCGA-A2-A0YJ	BRCA
chr20	32200000	32210000	chr20	32340000	32350000	Plasma	TCGA-86-A4P8	LUAD
chr20	32200000	32210000	chr20	32340000	32350000	Plasma	TCGA-AR-A0TV	BRCA
chr20	47430000	47440000	chr20	47480000	47490000	Plasma	TCGA-CF-A3MI	BLCA
chr20	47430000	47440000	chr20	47480000	47490000	Plasma	TCGA-AR-A0TV	BRCA
chr20	47430000	47440000	chr20	47480000	47490000	Plasma	TCGA-73-A9RS	LUAD
chr20	47430000	47440000	chr20	47480000	47490000	Plasma	TCGA-CU-A3YL	BLCA
chr21	43280000	43290000	chr21	43360000	43370000	Plasma	TCGA-CU-A3YL	BLCA
chr21	43280000	43290000	chr21	43360000	43370000	Plasma	TCGA-BH-A0EE	BRCA
chr21	43280000	43290000	chr21	43360000	43370000	Plasma	TCGA-06-A7TK	GBM
chr21	43280000	43290000	chr21	43360000	43370000	Plasma	TCGA-CF-A3MI	BLCA
chr21	43280000	43290000	chr21	43360000	43370000	Plasma	TCGA-86-A4P8	LUAD
chr21	43280000	43290000	chr21	43360000	43370000	Plasma	TCGA-A2-A0YJ	BRCA
chr21	43280000	43290000	chr21	43360000	43370000	Plasma	TCGA-BL-A13J	BLCA
chr21	43280000	43290000	chr21	43360000	43370000	Plasma	TCGA-MP-A4TE	LUAD
chr21	43280000	43290000	chr21	43360000	43370000	Plasma	TCGA-A2-A0EY	BRCA
chr21	43280000	43290000	chr21	43360000	43370000	Plasma	TCGA-AA-A01S	COAD
chr21	43280000	43290000	chr21	43360000	43370000	Plasma	TCGA-D3-A8GP	SKCM
chr22	39060000	39070000	chr22	39110000	39120000	Plasma	TCGA-CF-A3MI	BLCA
chr22	39060000	39070000	chr22	39110000	39120000	Plasma	TCGA-MP-A4TF	LUAD
chr22	39060000	39070000	chr22	39110000	39120000	Plasma	TCGA-CU-A3YL	BLCA
chr22	39060000	39070000	chr22	39110000	39120000	Plasma	TCGA-AO-A124	BRCA
chr3	101820000	101830000	chr3	102250000	102260000	Plasma	TCGA-S3-AA0Z	BRCA
chr3	101850000	101860000	chr3	102240000	102250000	Plasma	TCGA-A2-A0EY	BRCA
chr3	196120000	196130000	chr3	196190000	196200000	Plasma	TCGA-CU-A3YL	BLCA
chr3	196120000	196130000	chr3	196190000	196200000	Plasma	TCGA-86-A4P8	LUAD
chr3	196120000	196130000	chr3	196190000	196200000	Plasma	TCGA-BH-A0EE	BRCA
chr3	196120000	196130000	chr3	196190000	196200000	Plasma	TCGA-BH-A0E0	BRCA
chr3	196120000	196130000	chr3	196190000	196200000	Plasma	TCGA-A2-A0EY	BRCA
chr3	196120000	196130000	chr3	196190000	196200000	Plasma	TCGA-CF-A3MI	BLCA
chr3	196120000	196130000	chr3	196190000	196200000	Plasma	TCGA-AO-A124	BRCA
chr3	32390000	32400000	chr3	32460000	32470000	Plasma	TCGA-BL-A3JM	BLCA
chr3	32390000	32400000	chr3	32460000	32470000	Plasma	TCGA-BL-A13J	BLCA
chr3	32390000	32400000	chr3	32460000	32470000	Plasma	TCGA-CF-A3MI	BLCA
chr3	32390000	32400000	chr3	32460000	32470000	Plasma	TCGA-D3-A8GP	SKCM
chr3	32390000	32400000	chr3	32460000	32470000	Plasma	TCGA-CU-A3YL	BLCA
chr3	32390000	32400000	chr3	32460000	32470000	Plasma	TCGA-86-A4P8	LUAD
chr3	32390000	32400000	chr3	32460000	32470000	Plasma	TCGA-A2-A0EY	BRCA
chr3	32390000	32400000	chr3	32460000	32470000	Plasma	TCGA-A2-A0YJ	BRCA
chr3	32390000	32400000	chr3	32460000	32470000	Plasma	TCGA-AO-A124	BRCA
chr3	32390000	32400000	chr3	32460000	32470000	Plasma	TCGA-S3-AA0Z	BRCA
chr3	32420000	32430000	chr3	32460000	32470000	Plasma	TCGA-D3-A8GP	SKCM
chr3	32420000	32430000	chr3	32460000	32470000	Plasma	TCGA-CU-A3YL	BLCA
chr3	32420000	32430000	chr3	32460000	32470000	Plasma	TCGA-BL-A3JM	BLCA
chr3	32420000	32430000	chr3	32460000	32470000	Plasma	TCGA-A2-A0YJ	BRCA
chr3	32420000	32430000	chr3	32460000	32470000	Plasma	TCGA-A2-A0EY	BRCA
chr3	32420000	32430000	chr3	32460000	32470000	Plasma	TCGA-S3-AA0Z	BRCA
chr3	32420000	32430000	chr3	32460000	32470000	Plasma	TCGA-MP-A4TF	LUAD
chr3	32420000	32430000	chr3	32460000	32470000	Plasma	TCGA-CF-A3MI	BLCA
chr3	32420000	32430000	chr3	32460000	32470000	Plasma	TCGA-C8-A12M	BRCA
chr3	32420000	32430000	chr3	32460000	32470000	Plasma	TCGA-86-A4P8	LUAD
chr4	184280000	184290000	chr4	184610000	184620000	Plasma	TCGA-CF-A3MI	BLCA
chr4	184280000	184290000	chr4	184610000	184620000	Plasma	TCGA-BH-A0EE	BRCA
chr4	184280000	184290000	chr4	184610000	184620000	Plasma	TCGA-MP-A4TE	LUAD
chr4	184280000	184290000	chr4	184610000	184620000	Plasma	TCGA-S3-AA0Z	BRCA
chr4	184280000	184290000	chr4	184610000	184620000	Plasma	TCGA-AR-A0TV	BRCA
chr4	26140000	26150000	chr4	26280000	26290000	Plasma	TCGA-86-A4P8	LUAD
chr6	105790000	105800000	chr6	106100000	106110000	Plasma	TCGA-86-A4P8	LUAD
chr6	105790000	105800000	chr6	106100000	106110000	Plasma	TCGA-MP-A4TE	LUAD
chr6	105790000	105800000	chr6	106100000	106110000	Plasma	TCGA-73-A9RS	LUAD
chr6	105790000	105800000	chr6	106100000	106110000	Plasma	TCGA-S3-AA0Z	BRCA
chr6	105790000	105800000	chr6	106100000	106110000	Plasma	TCGA-AO-A124	BRCA
chr6	106120000	106130000	chr6	106160000	106170000	Plasma	TCGA-AO-A124	BRCA
chr6	106120000	106130000	chr6	106160000	106170000	Plasma	TCGA-S3-AA0Z	BRCA
chr6	106120000	106130000	chr6	106160000	106170000	Plasma	TCGA-86-A4P8	LUAD
chr6	106120000	106130000	chr6	106160000	106170000	Plasma	TCGA-D3-A8GP	SKCM
chr6	108560000	108570000	chr6	108680000	108690000	Plasma	TCGA-AO-A124	BRCA
chr6	108560000	108570000	chr6	108680000	108690000	Plasma	TCGA-S3-AA0Z	BRCA
chr6	108560000	108570000	chr6	108680000	108690000	Plasma	TCGA-BH-A0E0	BRCA
chr6	108560000	108570000	chr6	108680000	108690000	Plasma	TCGA-MP-A4TE	LUAD
chr6	108560000	108570000	chr6	108680000	108690000	Plasma	TCGA-AY-A8YK	COAD
chr6	108560000	108570000	chr6	108680000	108690000	Plasma	TCGA-CU-A3YL	BLCA
chr6	108560000	108570000	chr6	108680000	108690000	Plasma	TCGA-A2-A0EY	BRCA
chr6	108560000	108570000	chr6	108680000	108690000	Plasma	TCGA-C8-A12M	BRCA
chr6	108560000	108570000	chr6	108680000	108690000	Plasma	TCGA-AR-A0TV	BRCA
chr6	108560000	108570000	chr6	108680000	108690000	Plasma	TCGA-EB-A5KH	SKCM
chr6	108560000	108570000	chr6	108680000	108690000	Plasma	TCGA-D3-A8GP	SKCM
chr6	108560000	108570000	chr6	108680000	108690000	Plasma	TCGA-73-A9RS	LUAD
chr6	108560000	108570000	chr6	108680000	108690000	Plasma	TCGA-86-A4P8	LUAD
chr6	108560000	108570000	chr6	108680000	108690000	Plasma	TCGA-AA-A01S	COAD
chr6	108560000	108570000	chr6	108680000	108690000	Plasma	TCGA-C8-A133	BRCA
chr6	108560000	108570000	chr6	108680000	108690000	Plasma	TCGA-BH-A0EE	BRCA
chr6	34640000	34650000	chr6	34740000	34750000	Plasma	TCGA-BH-A0EE	BRCA
chr6	34640000	34650000	chr6	34740000	34750000	Plasma	TCGA-MP-A4TE	LUAD
chr6	35290000	35300000	chr6	35450000	35460000	Plasma	TCGA-CU-A3YL	BLCA
chr6	35290000	35300000	chr6	35450000	35460000	Plasma	TCGA-BL-A13J	BLCA
chr6	35290000	35300000	chr6	35450000	35460000	Plasma	TCGA-86-A4P8	LUAD
chr6	35290000	35300000	chr6	35450000	35460000	Plasma	TCGA-AR-A0TV	BRCA
chr6	35290000	35300000	chr6	35450000	35460000	Plasma	TCGA-BH-A0E0	BRCA
chr6	35290000	35300000	chr6	35450000	35460000	Plasma	TCGA-AO-A124	BRCA
chr6	35290000	35300000	chr6	35450000	35460000	Plasma	TCGA-A2-A0EY	BRCA
chr6	35290000	35300000	chr6	35450000	35460000	Plasma	TCGA-C8-A12M	BRCA
chr6	35290000	35300000	chr6	35450000	35460000	Plasma	TCGA-A7-A0CH	BRCA
chr6	35290000	35300000	chr6	35450000	35460000	Plasma	TCGA-S3-AA0Z	BRCA
chr6	35290000	35300000	chr6	35450000	35460000	Plasma	TCGA-BH-A0EE	BRCA
chr6	35290000	35300000	chr6	35450000	35460000	Plasma	TCGA-BL-A3JM	BLCA
chr6	35290000	35300000	chr6	35450000	35460000	Plasma	TCGA-CF-A3MI	BLCA
chr6	35290000	35300000	chr6	35450000	35460000	Plasma	TCGA-MP-A4TE	LUAD
chr6	35290000	35300000	chr6	35450000	35460000	Plasma	TCGA-A2-A0YJ	BRCA
chr6	35290000	35300000	chr6	35450000	35460000	Plasma	TCGA-AY-A8YK	COAD
chr7	44540000	44550000	chr7	44770000	44780000	Plasma	TCGA-AO-A124	BRCA
chr7	50260000	50270000	chr7	50340000	50350000	Plasma	TCGA-BH-A0E0	BRCA
chr7	50260000	50270000	chr7	50370000	50380000	Plasma	TCGA-MP-A4TF	LUAD
chr7	50300000	50310000	chr7	50360000	50370000	Plasma	TCGA-BH-A0E0	BRCA
chr7	50300000	50310000	chr7	50360000	50370000	Plasma	TCGA-S3-AA0Z	BRCA
chr7	50300000	50310000	chr7	50360000	50370000	Plasma	TCGA-86-A4P8	LUAD
chr7	50300000	50310000	chr7	50360000	50370000	Plasma	TCGA-MP-A4TF	LUAD
chr8	123040000	123050000	chr8	123180000	123190000	Plasma	TCGA-CF-A3MI	BLCA
chr8	123040000	123050000	chr8	123180000	123190000	Plasma	TCGA-CU-A3YL	BLCA
chr8	123040000	123050000	chr8	123180000	123190000	Plasma	TCGA-MP-A4TE	LUAD
chr8	123040000	123050000	chr8	123180000	123190000	Plasma	TCGA-AR-A0TV	BRCA
chr8	80090000	80100000	chr8	80130000	80140000	Plasma	TCGA-BH-A0EE	BRCA
chr1	161540000	161550000	chr1	161760000	161770000	B cell	TCGA-86-A4P8	LUAD
chr1	192490000	192500000	chr1	192570000	192580000	B cell	TCGA-AO-A124	BRCA
chr1	192490000	192500000	chr1	192570000	192580000	B cell	TCGA-S3-AA0Z	BRCA
chr1	192490000	192500000	chr1	192570000	192580000	B cell	TCGA-A2-A0YJ	BRCA
chr1	192490000	192500000	chr1	192570000	192580000	B cell	TCGA-A2-A0EY	BRCA
chr10	11550000	11560000	chr10	11600000	11610000	B cell	TCGA-A2-A0YJ	BRCA
chr10	11550000	11560000	chr10	11600000	11610000	B cell	TCGA-D3-A8GP	SKCM
chr10	11550000	11560000	chr10	11600000	11610000	B cell	TCGA-86-A4P8	LUAD
chr10	11550000	11560000	chr10	11600000	11610000	B cell	TCGA-CF-A3MI	BLCA
chr10	11550000	11560000	chr10	11600000	11610000	B cell	TCGA-BH-A0EE	BRCA
chr10	22610000	22620000	chr10	22820000	22830000	B cell	TCGA-BH-A0EE	BRCA
chr10	22610000	22620000	chr10	22820000	22830000	B cell	TCGA-S3-AA0Z	BRCA
chr10	22610000	22620000	chr10	22820000	22830000	B cell	TCGA-86-A4P8	LUAD
chr10	22610000	22620000	chr10	22820000	22830000	B cell	TCGA-D9-A6EC	SKCM
chr10	22610000	22620000	chr10	22820000	22830000	B cell	TCGA-D3-A8GP	SKCM
chr10	22610000	22620000	chr10	22820000	22830000	B cell	TCGA-EB-A5KH	SKCM
chr10	80050000	80060000	chr10	80130000	80140000	B cell	TCGA-AO-A124	BRCA
chr10	80050000	80060000	chr10	80130000	80140000	B cell	TCGA-C8-A12M	BRCA
chr10	80050000	80060000	chr10	80130000	80140000	B cell	TCGA-A2-A0YJ	BRCA
chr11	78290000	78300000	chr11	78420000	78430000	B cell	TCGA-86-A4P8	LUAD
chr11	78290000	78300000	chr11	78420000	78430000	B cell	TCGA-MP-A4TE	LUAD
chr11	78290000	78300000	chr11	78420000	78430000	B cell	TCGA-AO-A124	BRCA
chr11	78290000	78300000	chr11	78420000	78430000	B cell	TCGA-73-A9RS	LUAD
chr11	78290000	78300000	chr11	78420000	78430000	B cell	TCGA-AR-A0TV	BRCA
chr12	570000	580000	chr12	630000	640000	B cell	TCGA-73-A9RS	LUAD
chr12	570000	580000	chr12	630000	640000	B cell	TCGA-86-A4P8	LUAD
chr12	570000	580000	chr12	630000	640000	B cell	TCGA-BH-A0EE	BRCA
chr12	570000	580000	chr12	630000	640000	B cell	TCGA-AA-A01S	COAD
chr12	570000	580000	chr12	630000	640000	B cell	TCGA-D3-A8GP	SKCM
chr12	570000	580000	chr12	630000	640000	B cell	TCGA-MM-A564	KIRC
chr12	570000	580000	chr12	630000	640000	B cell	TCGA-BH-A0E0	BRCA
chr12	570000	580000	chr12	630000	640000	B cell	TCGA-A7-A0CH	BRCA
chr12	570000	580000	chr12	630000	640000	B cell	TCGA-C8-A12M	BRCA
chr12	570000	580000	chr12	630000	640000	B cell	TCGA-MP-A4TE	LUAD
chr12	570000	580000	chr12	630000	640000	B cell	TCGA-MP-A4TF	LUAD
chr12	570000	580000	chr12	630000	640000	B cell	TCGA-S3-AA0Z	BRCA
chr12	570000	580000	chr12	630000	640000	B cell	TCGA-AR-A0TV	BRCA
chr12	570000	580000	chr12	630000	640000	B cell	TCGA-BL-A3JM	BLCA
chr12	570000	580000	chr12	630000	640000	B cell	TCGA-EB-A5KH	SKCM
chr12	570000	580000	chr12	630000	640000	B cell	TCGA-CU-A3YL	BLCA
chr12	570000	580000	chr12	630000	640000	B cell	TCGA-AO-A124	BRCA
chr12	570000	580000	chr12	630000	640000	B cell	TCGA-D9-A6EC	SKCM
chr12	570000	580000	chr12	630000	640000	B cell	TCGA-A2-A0YJ	BRCA
chr12	570000	580000	chr12	630000	640000	B cell	TCGA-A2-A0EY	BRCA
chr19	46770000	46780000	chr19	46820000	46830000	B cell	TCGA-A2-A0EY	BRCA
chr19	46770000	46780000	chr19	46820000	46830000	B cell	TCGA-MP-A4TE	LUAD
chr19	46770000	46780000	chr19	46820000	46830000	B cell	TCGA-BH-A0E0	BRCA
chr19	46770000	46780000	chr19	46820000	46830000	B cell	TCGA-BL-A3JM	BLCA
chr19	46770000	46780000	chr19	46820000	46830000	B cell	TCGA-CF-A3MI	BLCA
chr19	46770000	46780000	chr19	46820000	46830000	B cell	TCGA-BH-A0EE	BRCA
chr19	46770000	46780000	chr19	46820000	46830000	B cell	TCGA-AR-A0TV	BRCA
chr19	46770000	46780000	chr19	46820000	46830000	B cell	TCGA-CU-A3YL	BLCA
chr19	49390000	49400000	chr19	49470000	49480000	B cell	TCGA-BH-A0EE	BRCA
chr19	49390000	49400000	chr19	49470000	49480000	B cell	TCGA-86-A4P8	LUAD
chr19	49390000	49400000	chr19	49470000	49480000	B cell	TCGA-AR-A0TV	BRCA
chr19	49390000	49400000	chr19	49470000	49480000	B cell	TCGA-CU-A3YL	BLCA
chr19	49390000	49400000	chr19	49470000	49480000	B cell	TCGA-BH-A0E0	BRCA
chr19	49390000	49400000	chr19	49470000	49480000	B cell	TCGA-D9-A6EC	SKCM
chr19	49390000	49400000	chr19	49470000	49480000	B cell	TCGA-CF-A3MI	BLCA
chr19	49390000	49400000	chr19	49470000	49480000	B cell	TCGA-AO-A124	BRCA
chr19	49390000	49400000	chr19	49470000	49480000	B cell	TCGA-MP-A4TE	LUAD
chr19	49390000	49400000	chr19	49470000	49480000	B cell	TCGA-BL-A3JM	BLCA
chr2	64720000	64730000	chr2	64850000	64860000	B cell	TCGA-AO-A124	BRCA
chr2	64720000	64730000	chr2	64850000	64860000	B cell	TCGA-86-A4P8	LUAD
chr2	64720000	64730000	chr2	64850000	64860000	B cell	TCGA-CF-A3MI	BLCA
chr2	64720000	64730000	chr2	64850000	64860000	B cell	TCGA-A2-A0EY	BRCA
chr2	64750000	64760000	chr2	64790000	64800000	B cell	TCGA-AO-A124	BRCA
chr2	64750000	64760000	chr2	64790000	64800000	B cell	TCGA-MP-A4TE	LUAD
chr2	64750000	64760000	chr2	64790000	64800000	B cell	TCGA-CF-A3MI	BLCA
chr2	64750000	64760000	chr2	64790000	64800000	B cell	TCGA-S3-AA0Z	BRCA
chr2	64750000	64760000	chr2	64790000	64800000	B cell	TCGA-CU-A3YL	BLCA
chr2	64750000	64760000	chr2	64790000	64800000	B cell	TCGA-A2-A0EY	BRCA
chr2	64750000	64760000	chr2	64790000	64800000	B cell	TCGA-BH-A0EE	BRCA
chr2	64750000	64760000	chr2	64790000	64800000	B cell	TCGA-C8-A12M	BRCA
chr2	64750000	64760000	chr2	64790000	64800000	B cell	TCGA-86-A4P8	LUAD
chr2	64750000	64760000	chr2	64790000	64800000	B cell	TCGA-BL-A13J	BLCA
chr2	69940000	69950000	chr2	70080000	70090000	B cell	TCGA-CF-A3MI	BLCA
chr2	69940000	69950000	chr2	70080000	70090000	B cell	TCGA-CU-A3YL	BLCA
chr2	69940000	69950000	chr2	70080000	70090000	B cell	TCGA-MP-A4TF	LUAD
chr2	69940000	69950000	chr2	70080000	70090000	B cell	TCGA-73-A9RS	LUAD
chr2	69940000	69950000	chr2	70080000	70090000	B cell	TCGA-AO-A124	BRCA
chr2	69940000	69950000	chr2	70080000	70090000	B cell	TCGA-86-A4P8	LUAD
chr2	70080000	70090000	chr2	70140000	70150000	B cell	TCGA-06-A7TL	GBM
chr2	70080000	70090000	chr2	70140000	70150000	B cell	TCGA-AA-A01S	COAD
chr2	70080000	70090000	chr2	70140000	70150000	B cell	TCGA-S3-AA0Z	BRCA
chr2	70080000	70090000	chr2	70140000	70150000	B cell	TCGA-86-A4P8	LUAD
chr2	70080000	70090000	chr2	70140000	70150000	B cell	TCGA-CF-A3MI	BLCA
chr2	70080000	70090000	chr2	70140000	70150000	B cell	TCGA-EB-A5KH	SKCM
chr2	70080000	70090000	chr2	70140000	70150000	B cell	TCGA-OX-A56R	GBM
chr2	70080000	70090000	chr2	70140000	70150000	B cell	TCGA-MM-A564	KIRC
chr2	70080000	70090000	chr2	70140000	70150000	B cell	TCGA-06-A5U0	GBM
chr2	70080000	70090000	chr2	70140000	70150000	B cell	TCGA-AO-A124	BRCA
chr2	70080000	70090000	chr2	70140000	70150000	B cell	TCGA-A2-A0EY	BRCA
chr2	70080000	70090000	chr2	70140000	70150000	B cell	TCGA-MP-A4TF	LUAD
chr2	70080000	70090000	chr2	70140000	70150000	B cell	TCGA-BL-A13J	BLCA
chr2	70080000	70090000	chr2	70140000	70150000	B cell	TCGA-AR-A0TV	BRCA
chr2	70080000	70090000	chr2	70140000	70150000	B cell	TCGA-C8-A12M	BRCA
chr2	70080000	70090000	chr2	70140000	70150000	B cell	TCGA-BL-A3JM	BLCA
chr2	70080000	70090000	chr2	70140000	70150000	B cell	TCGA-BH-A0E0	BRCA
chr2	70080000	70090000	chr2	70140000	70150000	B cell	TCGA-73-A9RS	LUAD
chr2	70080000	70090000	chr2	70140000	70150000	B cell	TCGA-06-A7TK	GBM
chr2	70080000	70090000	chr2	70140000	70150000	B cell	TCGA-A7-A0CH	BRCA
chr2	70080000	70090000	chr2	70140000	70150000	B cell	TCGA-C8-A133	BRCA
chr2	70080000	70090000	chr2	70140000	70150000	B cell	TCGA-AY-A8YK	COAD
chr2	70080000	70090000	chr2	70140000	70150000	B cell	TCGA-81-5910	GBM
chr2	70080000	70090000	chr2	70140000	70150000	B cell	TCGA-D9-A6EC	SKCM
chr2	70080000	70090000	chr2	70140000	70150000	B cell	TCGA-D3-A8GP	SKCM
chr2	70080000	70090000	chr2	70140000	70150000	B cell	TCGA-BH-A0EE	BRCA
chr2	70080000	70090000	chr2	70140000	70150000	B cell	TCGA-CU-A3YL	BLCA
chr2	70080000	70090000	chr2	70140000	70150000	B cell	TCGA-MP-A4TE	LUAD
chr2	70080000	70090000	chr2	70140000	70150000	B cell	TCGA-A2-A0YJ	BRCA
chr2	71060000	71070000	chr2	71100000	71110000	B cell	TCGA-AO-A124	BRCA
chr2	71060000	71070000	chr2	71100000	71110000	B cell	TCGA-S3-AA0Z	BRCA
chr2	71060000	71070000	chr2	71100000	71110000	B cell	TCGA-BH-A0EE	BRCA
chr2	71060000	71070000	chr2	71100000	71110000	B cell	TCGA-86-A4P8	LUAD
chr2	71060000	71070000	chr2	71100000	71110000	B cell	TCGA-AR-A0TV	BRCA
chr2	71060000	71070000	chr2	71100000	71110000	B cell	TCGA-A2-A0YJ	BRCA
chr2	71070000	71080000	chr2	71130000	71140000	B cell	TCGA-BH-A0E0	BRCA
chr2	71070000	71080000	chr2	71130000	71140000	B cell	TCGA-CF-A3MI	BLCA
chr2	71070000	71080000	chr2	71130000	71140000	B cell	TCGA-AO-A124	BRCA
chr2	71070000	71080000	chr2	71130000	71140000	B cell	TCGA-BH-A0EE	BRCA
chr2	71070000	71080000	chr2	71130000	71140000	B cell	TCGA-BL-A13J	BLCA
chr2	71070000	71080000	chr2	71130000	71140000	B cell	TCGA-A2-A0EY	BRCA
chr2	71070000	71080000	chr2	71130000	71140000	B cell	TCGA-A2-A0YJ	BRCA
chr20	53580000	53590000	chr20	53780000	53790000	B cell	TCGA-A2-A0YJ	BRCA
chr20	53580000	53590000	chr20	53780000	53790000	B cell	TCGA-BL-A13J	BLCA
chr20	53580000	53590000	chr20	53780000	53790000	B cell	TCGA-MP-A4TF	LUAD
chr20	53580000	53590000	chr20	53780000	53790000	B cell	TCGA-AR-A0TV	BRCA
chr20	53580000	53590000	chr20	53780000	53790000	B cell	TCGA-AY-A8YK	COAD
chr20	53580000	53590000	chr20	53780000	53790000	B cell	TCGA-BH-A0E0	BRCA
chr20	53580000	53590000	chr20	53780000	53790000	B cell	TCGA-CU-A3YL	BLCA
chr20	53580000	53590000	chr20	53780000	53790000	B cell	TCGA-A7-A0CH	BRCA
chr20	53580000	53590000	chr20	53780000	53790000	B cell	TCGA-A2-A0EY	BRCA
chr20	53580000	53590000	chr20	53780000	53790000	B cell	TCGA-D9-A6EC	SKCM
chr20	53580000	53590000	chr20	53780000	53790000	B cell	TCGA-BL-A3JM	BLCA
chr20	53580000	53590000	chr20	53780000	53790000	B cell	TCGA-CF-A3MI	BLCA
chr20	53580000	53590000	chr20	53780000	53790000	B cell	TCGA-BH-A0EE	BRCA
chr20	53580000	53590000	chr20	53780000	53790000	B cell	TCGA-AA-A01S	COAD
chr20	53580000	53590000	chr20	53780000	53790000	B cell	TCGA-C8-A133	BRCA
chr20	53580000	53590000	chr20	53780000	53790000	B cell	TCGA-AO-A124	BRCA
chr20	53580000	53590000	chr20	53780000	53790000	B cell	TCGA-MP-A4TE	LUAD
chr20	53580000	53590000	chr20	53780000	53790000	B cell	TCGA-86-A4P8	LUAD
chr20	53580000	53590000	chr20	53780000	53790000	B cell	TCGA-S3-AA0Z	BRCA
chr20	53580000	53590000	chr20	53780000	53790000	B cell	TCGA-C8-A12M	BRCA
chr20	53590000	53600000	chr20	54070000	54080000	B cell	TCGA-C8-A12M	BRCA
chr20	53590000	53600000	chr20	54070000	54080000	B cell	TCGA-MP-A4TE	LUAD
chr20	53590000	53600000	chr20	54070000	54080000	B cell	TCGA-AR-A0TV	BRCA
chr20	53590000	53600000	chr20	54070000	54080000	B cell	TCGA-86-A4P8	LUAD
chr20	53590000	53600000	chr20	54070000	54080000	B cell	TCGA-CF-A3MI	BLCA
chr20	53590000	53600000	chr20	54070000	54080000	B cell	TCGA-CU-A3YL	BLCA
chr20	53610000	53620000	chr20	53780000	53790000	B cell	TCGA-C8-A12M	BRCA
chr20	53610000	53620000	chr20	53780000	53790000	B cell	TCGA-A2-A0YJ	BRCA
chr20	53610000	53620000	chr20	53780000	53790000	B cell	TCGA-CF-A3MI	BLCA
chr20	53610000	53620000	chr20	53780000	53790000	B cell	TCGA-BH-A0EE	BRCA
chr20	53610000	53620000	chr20	53780000	53790000	B cell	TCGA-CU-A3YL	BLCA
chr20	53610000	53620000	chr20	53780000	53790000	B cell	TCGA-MP-A4TE	LUAD
chr20	53610000	53620000	chr20	53780000	53790000	B cell	TCGA-BH-A0E0	BRCA
chr20	53610000	53620000	chr20	53780000	53790000	B cell	TCGA-AA-A01S	COAD
chr20	53610000	53620000	chr20	53780000	53790000	B cell	TCGA-86-A4P8	LUAD
chr21	36290000	36300000	chr21	36400000	36410000	B cell	TCGA-BH-A0EE	BRCA
chr21	36290000	36300000	chr21	36400000	36410000	B cell	TCGA-A2-A0EY	BRCA
chr21	36290000	36300000	chr21	36400000	36410000	B cell	TCGA-A2-A0YJ	BRCA
chr21	36290000	36300000	chr21	36400000	36410000	B cell	TCGA-AO-A124	BRCA
chr6	11380000	11390000	chr6	11490000	11500000	B cell	TCGA-EB-A5KH	SKCM
chr6	11380000	11390000	chr6	11490000	11500000	B cell	TCGA-MP-A4TE	LUAD
chr6	11380000	11390000	chr6	11490000	11500000	B cell	TCGA-MP-A4TF	LUAD
chr6	11380000	11390000	chr6	11490000	11500000	B cell	TCGA-AO-A124	BRCA
chr6	11380000	11390000	chr6	11490000	11500000	B cell	TCGA-86-A4P8	LUAD
chr6	11380000	11390000	chr6	11490000	11500000	B cell	TCGA-BH-A0EE	BRCA
chr6	11380000	11390000	chr6	11490000	11500000	B cell	TCGA-A2-A0EY	BRCA
chr6	11380000	11390000	chr6	11490000	11500000	B cell	TCGA-MM-A564	KIRC
chr6	34640000	34650000	chr6	34740000	34750000	B cell	TCGA-BH-A0EE	BRCA
chr6	34640000	34650000	chr6	34740000	34750000	B cell	TCGA-MP-A4TE	LUAD
chr7	148880000	148890000	chr7	148950000	148960000	B cell	TCGA-BH-A0E0	BRCA
chr7	148880000	148890000	chr7	148950000	148960000	B cell	TCGA-AO-A124	BRCA
chr7	148880000	148890000	chr7	148950000	148960000	B cell	TCGA-A2-A0YJ	BRCA
chr8	95060000	95070000	chr8	95130000	95140000	B cell	TCGA-S3-AA0Z	BRCA
chr8	95060000	95070000	chr8	95130000	95140000	B cell	TCGA-BH-A0E0	BRCA
chr8	95060000	95070000	chr8	95130000	95140000	B cell	TCGA-EB-A5KH	SKCM
chr8	95060000	95070000	chr8	95130000	95140000	B cell	TCGA-CU-A3YL	BLCA
chr8	95060000	95070000	chr8	95130000	95140000	B cell	TCGA-AA-A01S	COAD
chr8	95060000	95070000	chr8	95130000	95140000	B cell	TCGA-AR-A0TV	BRCA
chr8	95060000	95070000	chr8	95130000	95140000	B cell	TCGA-BH-A0EE	BRCA
chr8	95060000	95070000	chr8	95130000	95140000	B cell	TCGA-MP-A4TF	LUAD
chr8	95060000	95070000	chr8	95130000	95140000	B cell	TCGA-A7-A0CH	BRCA
chr8	95060000	95070000	chr8	95130000	95140000	B cell	TCGA-A2-A0YJ	BRCA
chr8	95060000	95070000	chr8	95130000	95140000	B cell	TCGA-D3-A8GP	SKCM
chr8	95060000	95070000	chr8	95130000	95140000	B cell	TCGA-MP-A4TE	LUAD
chr8	95060000	95070000	chr8	95130000	95140000	B cell	TCGA-CF-A3MI	BLCA
chr8	95060000	95070000	chr8	95130000	95140000	B cell	TCGA-AO-A124	BRCA
chr8	95060000	95070000	chr8	95130000	95140000	B cell	TCGA-86-A4P8	LUAD
chr8	95060000	95070000	chr8	95130000	95140000	B cell	TCGA-D9-A6EC	SKCM
chr8	95060000	95070000	chr8	95130000	95140000	B cell	TCGA-BL-A13J	BLCA
chr8	95060000	95070000	chr8	95130000	95140000	B cell	TCGA-A2-A0EY	BRCA
chr8	95060000	95070000	chr8	95130000	95140000	B cell	TCGA-C8-A12M	BRCA
chr8	95090000	95100000	chr8	95130000	95140000	B cell	TCGA-CU-A3YL	BLCA
chr8	95090000	95100000	chr8	95130000	95140000	B cell	TCGA-MP-A4TE	LUAD
chr8	95090000	95100000	chr8	95130000	95140000	B cell	TCGA-EB-A5KH	SKCM
chr8	95090000	95100000	chr8	95130000	95140000	B cell	TCGA-AO-A124	BRCA
chr8	95090000	95100000	chr8	95130000	95140000	B cell	TCGA-AR-A0TV	BRCA
chr8	95090000	95100000	chr8	95130000	95140000	B cell	TCGA-D9-A6EC	SKCM
chr8	95090000	95100000	chr8	95130000	95140000	B cell	TCGA-A2-A0EY	BRCA
chr8	95090000	95100000	chr8	95130000	95140000	B cell	TCGA-CF-A3MI	BLCA
chr8	95090000	95100000	chr8	95130000	95140000	B cell	TCGA-C8-A12M	BRCA
chr8	95090000	95100000	chr8	95130000	95140000	B cell	TCGA-D3-A8GP	SKCM
chr8	95090000	95100000	chr8	95130000	95140000	B cell	TCGA-86-A4P8	LUAD
chr8	95090000	95100000	chr8	95130000	95140000	B cell	TCGA-A7-A0CH	BRCA
chr8	95090000	95100000	chr8	95130000	95140000	B cell	TCGA-AA-A01S	COAD
chr8	95090000	95100000	chr8	95130000	95140000	B cell	TCGA-MP-A4TF	LUAD
chr8	95090000	95100000	chr8	95130000	95140000	B cell	TCGA-BH-A0EE	BRCA
chr1	108550000	108560000	chr1	108590000	108600000	T/NK	TCGA-EB-A5KH	SKCM
chr1	108550000	108560000	chr1	108590000	108600000	T/NK	TCGA-86-A4P8	LUAD
chr1	110640000	110650000	chr1	110870000	110880000	T/NK	TCGA-86-A4P8	LUAD
chr1	110780000	110790000	chr1	110870000	110880000	T/NK	TCGA-86-A4P8	LUAD
chr1	110870000	110880000	chr1	110980000	110990000	T/NK	TCGA-86-A4P8	LUAD
chr1	116760000	116770000	chr1	116800000	116810000	T/NK	TCGA-S3-AA0Z	BRCA
chr1	116760000	116770000	chr1	116800000	116810000	T/NK	TCGA-86-A4P8	LUAD
chr1	116760000	116770000	chr1	116800000	116810000	T/NK	TCGA-CU-A3YL	BLCA
chr1	116760000	116770000	chr1	116800000	116810000	T/NK	TCGA-AR-A0TV	BRCA
chr1	116760000	116770000	chr1	116800000	116810000	T/NK	TCGA-AO-A124	BRCA
chr1	116760000	116770000	chr1	116800000	116810000	T/NK	TCGA-MP-A4TF	LUAD
chr1	11800000	11810000	chr1	12060000	12070000	T/NK	TCGA-AR-A0TV	BRCA
chr1	149920000	149930000	chr1	150020000	150030000	T/NK	TCGA-D3-A8GP	SKCM
chr1	149920000	149930000	chr1	150020000	150030000	T/NK	TCGA-A2-A0EY	BRCA
chr1	149920000	149930000	chr1	150020000	150030000	T/NK	TCGA-86-A4P8	LUAD
chr1	149920000	149930000	chr1	150020000	150030000	T/NK	TCGA-CF-A3MI	BLCA
chr1	149920000	149930000	chr1	150020000	150030000	T/NK	TCGA-CU-A3YL	BLCA
chr1	149920000	149930000	chr1	150020000	150030000	T/NK	TCGA-A2-A0YJ	BRCA
chr1	149920000	149930000	chr1	150020000	150030000	T/NK	TCGA-AR-A0TV	BRCA
chr1	149920000	149930000	chr1	150020000	150030000	T/NK	TCGA-S3-AA0Z	BRCA
chr1	149920000	149930000	chr1	150020000	150030000	T/NK	TCGA-C8-A12M	BRCA
chr1	149920000	149930000	chr1	150020000	150030000	T/NK	TCGA-AO-A124	BRCA
chr1	149920000	149930000	chr1	150020000	150030000	T/NK	TCGA-BH-A0E0	BRCA
chr1	150430000	150440000	chr1	151030000	151040000	T/NK	TCGA-C8-A12M	BRCA
chr1	160430000	160440000	chr1	160520000	160530000	T/NK	TCGA-86-A4P8	LUAD
chr1	160430000	160440000	chr1	160550000	160560000	T/NK	TCGA-86-A4P8	LUAD
chr1	160430000	160440000	chr1	160710000	160720000	T/NK	TCGA-86-A4P8	LUAD
chr1	160430000	160440000	chr1	160790000	160800000	T/NK	TCGA-86-A4P8	LUAD
chr1	160450000	160460000	chr1	160760000	160770000	T/NK	TCGA-BH-A0EE	BRCA
chr1	160790000	160800000	chr1	160830000	160840000	T/NK	TCGA-86-A4P8	LUAD
chr1	160790000	160800000	chr1	160830000	160840000	T/NK	TCGA-S3-AA0Z	BRCA
chr1	161510000	161520000	chr1	161600000	161610000	T/NK	TCGA-81-5910	GBM
chr1	161510000	161520000	chr1	161600000	161610000	T/NK	TCGA-CU-A3YL	BLCA
chr1	161510000	161520000	chr1	161600000	161610000	T/NK	TCGA-D9-A6EC	SKCM
chr1	161510000	161520000	chr1	161600000	161610000	T/NK	TCGA-AO-A124	BRCA
chr1	161510000	161520000	chr1	161600000	161610000	T/NK	TCGA-C8-A12M	BRCA
chr1	161510000	161520000	chr1	161600000	161610000	T/NK	TCGA-AR-A0TV	BRCA
chr1	161510000	161520000	chr1	161600000	161610000	T/NK	TCGA-S3-AA0Z	BRCA
chr1	161510000	161520000	chr1	161600000	161610000	T/NK	TCGA-EB-A5KH	SKCM
chr1	161510000	161520000	chr1	161600000	161610000	T/NK	TCGA-D3-A8GP	SKCM
chr1	161510000	161520000	chr1	161600000	161610000	T/NK	TCGA-86-A4P8	LUAD
chr1	168360000	168370000	chr1	168530000	168540000	T/NK	TCGA-86-A4P8	LUAD
chr1	171740000	171750000	chr1	172690000	172700000	T/NK	TCGA-D3-A8GP	SKCM
chr1	171740000	171750000	chr1	172690000	172700000	T/NK	TCGA-86-A4P8	LUAD
chr1	172430000	172440000	chr1	172690000	172700000	T/NK	TCGA-D3-A8GP	SKCM
chr1	172540000	172550000	chr1	172610000	172620000	T/NK	TCGA-BH-A0EE	BRCA
chr1	172630000	172640000	chr1	172670000	172680000	T/NK	TCGA-A2-A0EY	BRCA
chr1	172650000	172660000	chr1	172690000	172700000	T/NK	TCGA-86-A4P8	LUAD
chr1	172650000	172660000	chr1	172690000	172700000	T/NK	TCGA-BL-A3JM	BLCA
chr1	172650000	172660000	chr1	172690000	172700000	T/NK	TCGA-C8-A12M	BRCA
chr1	184050000	184060000	chr1	184900000	184910000	T/NK	TCGA-86-A4P8	LUAD
chr1	192480000	192490000	chr1	192700000	192710000	T/NK	TCGA-BH-A0EE	BRCA
chr1	192480000	192490000	chr1	192700000	192710000	T/NK	TCGA-A2-A0YJ	BRCA
chr1	192480000	192490000	chr1	192700000	192710000	T/NK	TCGA-86-A4P8	LUAD
chr1	192480000	192490000	chr1	192700000	192710000	T/NK	TCGA-AO-A124	BRCA
chr1	192480000	192490000	chr1	192700000	192710000	T/NK	TCGA-D9-A6EC	SKCM
chr1	200190000	200200000	chr1	200410000	200420000	T/NK	TCGA-BH-A0EE	BRCA
chr1	206580000	206590000	chr1	206650000	206660000	T/NK	TCGA-A2-A0YJ	BRCA
chr1	206580000	206590000	chr1	206650000	206660000	T/NK	TCGA-A2-A0EY	BRCA
chr1	206580000	206590000	chr1	206650000	206660000	T/NK	TCGA-AO-A124	BRCA
chr1	206580000	206590000	chr1	206710000	206720000	T/NK	TCGA-A2-A0EY	BRCA
chr1	206580000	206590000	chr1	206710000	206720000	T/NK	TCGA-86-A4P8	LUAD
chr1	206590000	206600000	chr1	206780000	206790000	T/NK	TCGA-86-A4P8	LUAD
chr1	206710000	206720000	chr1	206780000	206790000	T/NK	TCGA-86-A4P8	LUAD
chr1	206760000	206770000	chr1	206920000	206930000	T/NK	TCGA-D3-A8GP	SKCM
chr1	207170000	207180000	chr1	207330000	207340000	T/NK	TCGA-MP-A4TE	LUAD
chr1	207170000	207180000	chr1	207330000	207340000	T/NK	TCGA-BH-A0EE	BRCA
chr1	207170000	207180000	chr1	207330000	207340000	T/NK	TCGA-A2-A0EY	BRCA
chr1	223700000	223710000	chr1	224430000	224440000	T/NK	TCGA-MM-A564	KIRC
chr1	223700000	223710000	chr1	224430000	224440000	T/NK	TCGA-D9-A6EC	SKCM
chr1	223700000	223710000	chr1	224430000	224440000	T/NK	TCGA-AO-A124	BRCA
chr1	223700000	223710000	chr1	224430000	224440000	T/NK	TCGA-81-5910	GBM
chr1	223700000	223710000	chr1	224430000	224440000	T/NK	TCGA-S3-AA0Z	BRCA
chr1	223700000	223710000	chr1	224430000	224440000	T/NK	TCGA-BH-A0E0	BRCA
chr1	223700000	223710000	chr1	224430000	224440000	T/NK	TCGA-A2-A0YJ	BRCA
chr1	223700000	223710000	chr1	224430000	224440000	T/NK	TCGA-D3-A8GP	SKCM
chr1	223700000	223710000	chr1	224430000	224440000	T/NK	TCGA-86-A4P8	LUAD
chr1	223700000	223710000	chr1	224430000	224440000	T/NK	TCGA-MP-A4TE	LUAD
chr1	23620000	23630000	chr1	23720000	23730000	T/NK	TCGA-BH-A0E0	BRCA
chr1	23620000	23630000	chr1	23720000	23730000	T/NK	TCGA-S3-AA0Z	BRCA
chr1	24840000	24850000	chr1	24930000	24940000	T/NK	TCGA-86-A4P8	LUAD
chr1	24840000	24850000	chr1	24930000	24940000	T/NK	TCGA-AO-A124	BRCA
chr1	24840000	24850000	chr1	24930000	24940000	T/NK	TCGA-S3-AA0Z	BRCA
chr1	24840000	24850000	chr1	24930000	24940000	T/NK	TCGA-D3-A8GP	SKCM
chr1	24920000	24930000	chr1	25010000	25020000	T/NK	TCGA-D9-A6EC	SKCM
chr1	24920000	24930000	chr1	25010000	25020000	T/NK	TCGA-D3-A8GP	SKCM
chr1	24930000	24940000	chr1	24970000	24980000	T/NK	TCGA-D3-A8GP	SKCM
chr1	26540000	26550000	chr1	26590000	26600000	T/NK	TCGA-S3-AA0Z	BRCA
chr1	26540000	26550000	chr1	26590000	26600000	T/NK	TCGA-86-A4P8	LUAD
chr1	35530000	35540000	chr1	35810000	35820000	T/NK	TCGA-86-A4P8	LUAD
chr1	8070000	8080000	chr1	8150000	8160000	T/NK	TCGA-A2-A0YJ	BRCA
chr1	8070000	8080000	chr1	8150000	8160000	T/NK	TCGA-AO-A124	BRCA
chr1	8070000	8080000	chr1	8150000	8160000	T/NK	TCGA-86-A4P8	LUAD
chr1	8070000	8080000	chr1	8150000	8160000	T/NK	TCGA-BH-A0E0	BRCA
chr1	8070000	8080000	chr1	8150000	8160000	T/NK	TCGA-A2-A0EY	BRCA
chr1	8070000	8080000	chr1	8150000	8160000	T/NK	TCGA-MP-A4TF	LUAD
chr1	8070000	8080000	chr1	8150000	8160000	T/NK	TCGA-BH-A0EE	BRCA
chr1	8070000	8080000	chr1	8150000	8160000	T/NK	TCGA-AR-A0TV	BRCA
chr1	8070000	8080000	chr1	8150000	8160000	T/NK	TCGA-C8-A12M	BRCA
chr1	8070000	8080000	chr1	8150000	8160000	T/NK	TCGA-MP-A4TE	LUAD
chr1	8070000	8080000	chr1	8150000	8160000	T/NK	TCGA-S3-AA0Z	BRCA
chr1	89120000	89130000	chr1	89260000	89270000	T/NK	TCGA-D3-A8GP	SKCM
chr1	89120000	89130000	chr1	89260000	89270000	T/NK	TCGA-AO-A124	BRCA
chr1	89120000	89130000	chr1	89260000	89270000	T/NK	TCGA-A2-A0YJ	BRCA
chr1	89120000	89130000	chr1	89260000	89270000	T/NK	TCGA-BH-A0EE	BRCA
chr1	89120000	89130000	chr1	89260000	89270000	T/NK	TCGA-BL-A3JM	BLCA
chr1	89120000	89130000	chr1	89260000	89270000	T/NK	TCGA-86-A4P8	LUAD
chr1	89120000	89130000	chr1	89260000	89270000	T/NK	TCGA-CU-A3YL	BLCA
chr1	89120000	89130000	chr1	89260000	89270000	T/NK	TCGA-S3-AA0Z	BRCA
chr1	89120000	89130000	chr1	89260000	89270000	T/NK	TCGA-CF-A3MI	BLCA
chr1	89120000	89130000	chr1	89260000	89270000	T/NK	TCGA-D9-A6EC	SKCM
chr1	89120000	89130000	chr1	89260000	89270000	T/NK	TCGA-06-A7TK	GBM
chr1	89120000	89130000	chr1	89260000	89270000	T/NK	TCGA-C8-A12M	BRCA
chr1	89120000	89130000	chr1	89300000	89310000	T/NK	TCGA-D3-A8GP	SKCM
chr1	89120000	89130000	chr1	89300000	89310000	T/NK	TCGA-86-A4P8	LUAD
chr1	89120000	89130000	chr1	89300000	89310000	T/NK	TCGA-81-5910	GBM
chr1	89120000	89130000	chr1	89300000	89310000	T/NK	TCGA-S3-AA0Z	BRCA
chr1	89200000	89210000	chr1	89260000	89270000	T/NK	TCGA-BH-A0EE	BRCA
chr1	89200000	89210000	chr1	89260000	89270000	T/NK	TCGA-D3-A8GP	SKCM
chr1	89200000	89210000	chr1	89260000	89270000	T/NK	TCGA-CU-A3YL	BLCA
chr1	89200000	89210000	chr1	89260000	89270000	T/NK	TCGA-S3-AA0Z	BRCA
chr1	89200000	89210000	chr1	89260000	89270000	T/NK	TCGA-C8-A12M	BRCA
chr1	89520000	89530000	chr1	89710000	89720000	T/NK	TCGA-86-A4P8	LUAD
chr1	89600000	89610000	chr1	89720000	89730000	T/NK	TCGA-D3-A8GP	SKCM
chr1	89600000	89610000	chr1	89720000	89730000	T/NK	TCGA-EB-A5KH	SKCM
chr1	89600000	89610000	chr1	89720000	89730000	T/NK	TCGA-AO-A124	BRCA
chr1	89650000	89660000	chr1	89690000	89700000	T/NK	TCGA-D3-A8GP	SKCM
chr1	89650000	89660000	chr1	89690000	89700000	T/NK	TCGA-EB-A5KH	SKCM
chr1	89650000	89660000	chr1	89690000	89700000	T/NK	TCGA-C8-A12M	BRCA
chr1	89660000	89670000	chr1	89720000	89730000	T/NK	TCGA-D3-A8GP	SKCM
chr1	9650000	9660000	chr1	9710000	9720000	T/NK	TCGA-S3-AA0Z	BRCA
chr1	9650000	9660000	chr1	9710000	9720000	T/NK	TCGA-86-A4P8	LUAD
chr10	110070000	110080000	chr10	110860000	110870000	T/NK	TCGA-86-A4P8	LUAD
chr10	22630000	22640000	chr10	22670000	22680000	T/NK	TCGA-C8-A12M	BRCA
chr10	22630000	22640000	chr10	22670000	22680000	T/NK	TCGA-D3-A8GP	SKCM
chr10	22630000	22640000	chr10	22670000	22680000	T/NK	TCGA-A2-A0EY	BRCA
chr10	22630000	22640000	chr10	22670000	22680000	T/NK	TCGA-AR-A0TV	BRCA
chr10	22630000	22640000	chr10	22670000	22680000	T/NK	TCGA-A7-A0CH	BRCA
chr10	22630000	22640000	chr10	22670000	22680000	T/NK	TCGA-BH-A0E0	BRCA
chr10	26440000	26450000	chr10	28330000	28340000	T/NK	TCGA-86-A4P8	LUAD
chr10	26470000	26480000	chr10	28330000	28340000	T/NK	TCGA-86-A4P8	LUAD
chr10	32350000	32360000	chr10	33110000	33120000	T/NK	TCGA-86-A4P8	LUAD
chr10	32370000	32380000	chr10	33110000	33120000	T/NK	TCGA-86-A4P8	LUAD
chr10	61860000	61870000	chr10	62180000	62190000	T/NK	TCGA-BH-A0EE	BRCA
chr10	61900000	61910000	chr10	62060000	62070000	T/NK	TCGA-A2-A0EY	BRCA
chr10	61900000	61910000	chr10	62060000	62070000	T/NK	TCGA-A2-A0YJ	BRCA
chr10	61900000	61910000	chr10	62060000	62070000	T/NK	TCGA-D3-A8GP	SKCM
chr10	61900000	61910000	chr10	62060000	62070000	T/NK	TCGA-EB-A5KH	SKCM
chr10	61900000	61910000	chr10	62060000	62070000	T/NK	TCGA-CU-A3YL	BLCA
chr10	61900000	61910000	chr10	62060000	62070000	T/NK	TCGA-S3-AA0Z	BRCA
chr10	61900000	61910000	chr10	62060000	62070000	T/NK	TCGA-06-A7TK	GBM
chr10	61900000	61910000	chr10	62060000	62070000	T/NK	TCGA-CF-A3MI	BLCA
chr10	61900000	61910000	chr10	62060000	62070000	T/NK	TCGA-BH-A0EE	BRCA
chr10	61900000	61910000	chr10	62060000	62070000	T/NK	TCGA-AO-A124	BRCA
chr10	61900000	61910000	chr10	62060000	62070000	T/NK	TCGA-C8-A12M	BRCA
chr10	61900000	61910000	chr10	62060000	62070000	T/NK	TCGA-MP-A4TF	LUAD
chr10	61900000	61910000	chr10	62060000	62070000	T/NK	TCGA-86-A4P8	LUAD
chr10	61900000	61910000	chr10	62060000	62070000	T/NK	TCGA-MM-A564	KIRC
chr10	61900000	61910000	chr10	62060000	62070000	T/NK	TCGA-73-A9RS	LUAD
chr10	62010000	62020000	chr10	62080000	62090000	T/NK	TCGA-CF-A3MI	BLCA
chr10	62010000	62020000	chr10	62080000	62090000	T/NK	TCGA-D3-A8GP	SKCM
chr10	62010000	62020000	chr10	62080000	62090000	T/NK	TCGA-A2-A0EY	BRCA
chr10	62010000	62020000	chr10	62080000	62090000	T/NK	TCGA-86-A4P8	LUAD
chr10	62010000	62020000	chr10	62080000	62090000	T/NK	TCGA-S3-AA0Z	BRCA
chr10	62040000	62050000	chr10	62170000	62180000	T/NK	TCGA-S3-AA0Z	BRCA
chr10	62040000	62050000	chr10	62170000	62180000	T/NK	TCGA-86-A4P8	LUAD
chr10	62040000	62050000	chr10	62170000	62180000	T/NK	TCGA-BH-A0EE	BRCA
chr10	62090000	62100000	chr10	62170000	62180000	T/NK	TCGA-86-A4P8	LUAD
chr10	62090000	62100000	chr10	62170000	62180000	T/NK	TCGA-BH-A0EE	BRCA
chr10	62090000	62100000	chr10	62170000	62180000	T/NK	TCGA-S3-AA0Z	BRCA
chr10	98360000	98370000	chr10	98440000	98450000	T/NK	TCGA-A2-A0EY	BRCA
chr10	98360000	98370000	chr10	98440000	98450000	T/NK	TCGA-D9-A6EC	SKCM
chr10	98360000	98370000	chr10	98440000	98450000	T/NK	TCGA-S3-AA0Z	BRCA
chr10	98360000	98370000	chr10	98440000	98450000	T/NK	TCGA-MP-A4TE	LUAD
chr10	98360000	98370000	chr10	98440000	98450000	T/NK	TCGA-BH-A0EE	BRCA
chr10	98360000	98370000	chr10	98440000	98450000	T/NK	TCGA-D3-A8GP	SKCM
chr10	98360000	98370000	chr10	98440000	98450000	T/NK	TCGA-AO-A124	BRCA
chr10	98360000	98370000	chr10	98440000	98450000	T/NK	TCGA-AR-A0TV	BRCA
chr10	98360000	98370000	chr10	98440000	98450000	T/NK	TCGA-CU-A3YL	BLCA
chr10	98360000	98370000	chr10	98440000	98450000	T/NK	TCGA-A2-A0YJ	BRCA
chr10	98360000	98370000	chr10	98440000	98450000	T/NK	TCGA-C8-A12M	BRCA
chr11	118780000	118790000	chr11	118870000	118880000	T/NK	TCGA-86-A4P8	LUAD
chr11	118780000	118790000	chr11	118870000	118880000	T/NK	TCGA-AO-A124	BRCA
chr11	118780000	118790000	chr11	118870000	118880000	T/NK	TCGA-MP-A4TF	LUAD
chr11	118780000	118790000	chr11	118870000	118880000	T/NK	TCGA-BH-A0E0	BRCA
chr11	118780000	118790000	chr11	118870000	118880000	T/NK	TCGA-A2-A0YJ	BRCA
chr11	118780000	118790000	chr11	118870000	118880000	T/NK	TCGA-A2-A0EY	BRCA
chr11	118780000	118790000	chr11	118870000	118880000	T/NK	TCGA-D3-A8GP	SKCM
chr11	118780000	118790000	chr11	118870000	118880000	T/NK	TCGA-A7-A0CH	BRCA
chr11	118780000	118790000	chr11	118870000	118880000	T/NK	TCGA-CU-A3YL	BLCA
chr11	118780000	118790000	chr11	118870000	118880000	T/NK	TCGA-AR-A0TV	BRCA
chr11	118780000	118790000	chr11	118870000	118880000	T/NK	TCGA-MP-A4TE	LUAD
chr11	118780000	118790000	chr11	118870000	118880000	T/NK	TCGA-S3-AA0Z	BRCA
chr11	118780000	118790000	chr11	118870000	118880000	T/NK	TCGA-BH-A0EE	BRCA
chr11	128300000	128310000	chr11	128720000	128730000	T/NK	TCGA-86-A4P8	LUAD
chr11	128320000	128330000	chr11	128710000	128720000	T/NK	TCGA-86-A4P8	LUAD
chr11	34510000	34520000	chr11	35410000	35420000	T/NK	TCGA-AO-A124	BRCA
chr11	47940000	47950000	chr11	48050000	48060000	T/NK	TCGA-MP-A4TF	LUAD
chr11	47940000	47950000	chr11	48050000	48060000	T/NK	TCGA-BH-A0E0	BRCA
chr11	47940000	47950000	chr11	48050000	48060000	T/NK	TCGA-CF-A3MI	BLCA
chr11	47940000	47950000	chr11	48050000	48060000	T/NK	TCGA-AO-A124	BRCA
chr11	47940000	47950000	chr11	48050000	48060000	T/NK	TCGA-S3-AA0Z	BRCA
chr11	47940000	47950000	chr11	48050000	48060000	T/NK	TCGA-BH-A0EE	BRCA
chr11	47940000	47950000	chr11	48050000	48060000	T/NK	TCGA-73-A9RS	LUAD
chr11	47940000	47950000	chr11	48050000	48060000	T/NK	TCGA-86-A4P8	LUAD
chr11	47940000	47950000	chr11	48050000	48060000	T/NK	TCGA-BL-A3JM	BLCA
chr11	47940000	47950000	chr11	48050000	48060000	T/NK	TCGA-A2-A0YJ	BRCA
chr11	47940000	47950000	chr11	48050000	48060000	T/NK	TCGA-A2-A0EY	BRCA
chr11	47940000	47950000	chr11	48050000	48060000	T/NK	TCGA-D3-A8GP	SKCM
chr11	47940000	47950000	chr11	48050000	48060000	T/NK	TCGA-AR-A0TV	BRCA
chr11	47940000	47950000	chr11	48050000	48060000	T/NK	TCGA-CU-A3YL	BLCA
chr11	60970000	60980000	chr11	61020000	61030000	T/NK	TCGA-CU-A3YL	BLCA
chr11	60970000	60980000	chr11	61020000	61030000	T/NK	TCGA-C8-A12M	BRCA
chr11	60970000	60980000	chr11	61020000	61030000	T/NK	TCGA-A2-A0YJ	BRCA
chr11	60970000	60980000	chr11	61020000	61030000	T/NK	TCGA-AO-A124	BRCA
chr11	60970000	60980000	chr11	61020000	61030000	T/NK	TCGA-BH-A0E0	BRCA
chr11	60970000	60980000	chr11	61020000	61030000	T/NK	TCGA-86-A4P8	LUAD
chr12	11680000	11690000	chr12	12740000	12750000	T/NK	TCGA-A2-A0YJ	BRCA
chr12	121620000	121630000	chr12	121670000	121680000	T/NK	TCGA-CU-A3YL	BLCA
chr12	121620000	121630000	chr12	121670000	121680000	T/NK	TCGA-MP-A4TF	LUAD
chr12	121620000	121630000	chr12	121670000	121680000	T/NK	TCGA-A2-A0EY	BRCA
chr12	121620000	121630000	chr12	121670000	121680000	T/NK	TCGA-AO-A124	BRCA
chr12	121620000	121630000	chr12	121670000	121680000	T/NK	TCGA-AR-A0TV	BRCA
chr12	121620000	121630000	chr12	121670000	121680000	T/NK	TCGA-06-A7TK	GBM
chr12	121620000	121630000	chr12	121670000	121680000	T/NK	TCGA-C8-A133	BRCA
chr12	121620000	121630000	chr12	121670000	121680000	T/NK	TCGA-MP-A4TE	LUAD
chr12	121620000	121630000	chr12	121670000	121680000	T/NK	TCGA-CF-A3MI	BLCA
chr12	121620000	121630000	chr12	121670000	121680000	T/NK	TCGA-S3-AA0Z	BRCA
chr12	121620000	121630000	chr12	121670000	121680000	T/NK	TCGA-EB-A5KH	SKCM
chr12	121620000	121630000	chr12	121670000	121680000	T/NK	TCGA-BH-A0EE	BRCA
chr12	121620000	121630000	chr12	121670000	121680000	T/NK	TCGA-BL-A13J	BLCA
chr12	121620000	121630000	chr12	121670000	121680000	T/NK	TCGA-D3-A8GP	SKCM
chr12	121620000	121630000	chr12	121670000	121680000	T/NK	TCGA-06-A5U0	GBM
chr12	121620000	121630000	chr12	121670000	121680000	T/NK	TCGA-BL-A3JM	BLCA
chr12	121620000	121630000	chr12	121670000	121680000	T/NK	TCGA-73-A9RS	LUAD
chr12	121620000	121630000	chr12	121670000	121680000	T/NK	TCGA-MM-A564	KIRC
chr12	121620000	121630000	chr12	121670000	121680000	T/NK	TCGA-86-A4P8	LUAD
chr12	121620000	121630000	chr12	121670000	121680000	T/NK	TCGA-OX-A56R	GBM
chr12	121620000	121630000	chr12	121670000	121680000	T/NK	TCGA-BH-A0E0	BRCA
chr12	121620000	121630000	chr12	121670000	121680000	T/NK	TCGA-A2-A0YJ	BRCA
chr12	121620000	121630000	chr12	121670000	121680000	T/NK	TCGA-81-5910	GBM
chr12	14410000	14420000	chr12	14950000	14960000	T/NK	TCGA-86-A4P8	LUAD
chr12	15880000	15890000	chr12	15960000	15970000	T/NK	TCGA-CU-A3YL	BLCA
chr12	15880000	15890000	chr12	15960000	15970000	T/NK	TCGA-BH-A0E0	BRCA
chr12	19410000	19420000	chr12	19490000	19500000	T/NK	TCGA-AO-A124	BRCA
chr12	19410000	19420000	chr12	19490000	19500000	T/NK	TCGA-MP-A4TE	LUAD
chr12	31650000	31660000	chr12	31920000	31930000	T/NK	TCGA-AO-A124	BRCA
chr12	31650000	31660000	chr12	31920000	31930000	T/NK	TCGA-A2-A0YJ	BRCA
chr12	31650000	31660000	chr12	31920000	31930000	T/NK	TCGA-MP-A4TF	LUAD
chr12	31650000	31660000	chr12	31920000	31930000	T/NK	TCGA-AR-A0TV	BRCA
chr12	31650000	31660000	chr12	31920000	31930000	T/NK	TCGA-86-A4P8	LUAD
chr12	31650000	31660000	chr12	31920000	31930000	T/NK	TCGA-EB-A5KH	SKCM
chr12	31650000	31660000	chr12	31920000	31930000	T/NK	TCGA-BH-A0E0	BRCA
chr12	31650000	31660000	chr12	31920000	31930000	T/NK	TCGA-CF-A3MI	BLCA
chr12	31680000	31690000	chr12	31960000	31970000	T/NK	TCGA-MP-A4TF	LUAD
chr12	31680000	31690000	chr12	31960000	31970000	T/NK	TCGA-AO-A124	BRCA
chr12	31680000	31690000	chr12	31960000	31970000	T/NK	TCGA-73-A9RS	LUAD
chr12	31680000	31690000	chr12	31960000	31970000	T/NK	TCGA-BH-A0E0	BRCA
chr12	31680000	31690000	chr12	31960000	31970000	T/NK	TCGA-BH-A0EE	BRCA
chr12	31680000	31690000	chr12	31960000	31970000	T/NK	TCGA-S3-AA0Z	BRCA
chr12	31680000	31690000	chr12	31960000	31970000	T/NK	TCGA-A2-A0EY	BRCA
chr12	31710000	31720000	chr12	31890000	31900000	T/NK	TCGA-BH-A0EE	BRCA
chr12	31710000	31720000	chr12	31890000	31900000	T/NK	TCGA-D3-A8GP	SKCM
chr12	31710000	31720000	chr12	31890000	31900000	T/NK	TCGA-CF-A3MI	BLCA
chr12	31710000	31720000	chr12	31890000	31900000	T/NK	TCGA-MP-A4TE	LUAD
chr12	31710000	31720000	chr12	31890000	31900000	T/NK	TCGA-86-A4P8	LUAD
chr12	31710000	31720000	chr12	31890000	31900000	T/NK	TCGA-EB-A5KH	SKCM
chr12	31720000	31730000	chr12	32010000	32020000	T/NK	TCGA-MP-A4TF	LUAD
chr12	31720000	31730000	chr12	32010000	32020000	T/NK	TCGA-AR-A0TV	BRCA
chr12	31720000	31730000	chr12	32010000	32020000	T/NK	TCGA-86-A4P8	LUAD
chr12	31720000	31730000	chr12	32010000	32020000	T/NK	TCGA-AO-A124	BRCA
chr12	31750000	31760000	chr12	31890000	31900000	T/NK	TCGA-CU-A3YL	BLCA
chr12	31750000	31760000	chr12	31890000	31900000	T/NK	TCGA-86-A4P8	LUAD
chr12	31750000	31760000	chr12	31890000	31900000	T/NK	TCGA-AO-A124	BRCA
chr12	31750000	31760000	chr12	31890000	31900000	T/NK	TCGA-AR-A0TV	BRCA
chr12	31750000	31760000	chr12	31890000	31900000	T/NK	TCGA-MP-A4TF	LUAD
chr12	46210000	46220000	chr12	46260000	46270000	T/NK	TCGA-AO-A124	BRCA
chr12	46210000	46220000	chr12	46260000	46270000	T/NK	TCGA-AA-A01S	COAD
chr12	46210000	46220000	chr12	46260000	46270000	T/NK	TCGA-BL-A3JM	BLCA
chr12	46210000	46220000	chr12	46260000	46270000	T/NK	TCGA-BH-A0E0	BRCA
chr12	46210000	46220000	chr12	46260000	46270000	T/NK	TCGA-CU-A3YL	BLCA
chr12	46210000	46220000	chr12	46260000	46270000	T/NK	TCGA-A7-A0CH	BRCA
chr12	46210000	46220000	chr12	46260000	46270000	T/NK	TCGA-BL-A13J	BLCA
chr12	46210000	46220000	chr12	46260000	46270000	T/NK	TCGA-MP-A4TF	LUAD
chr12	46210000	46220000	chr12	46260000	46270000	T/NK	TCGA-BH-A0EE	BRCA
chr12	46210000	46220000	chr12	46260000	46270000	T/NK	TCGA-06-A7TK	GBM
chr12	46210000	46220000	chr12	46260000	46270000	T/NK	TCGA-AY-A8YK	COAD
chr12	46210000	46220000	chr12	46260000	46270000	T/NK	TCGA-A2-A0EY	BRCA
chr12	46210000	46220000	chr12	46260000	46270000	T/NK	TCGA-86-A4P8	LUAD
chr12	46210000	46220000	chr12	46260000	46270000	T/NK	TCGA-S3-AA0Z	BRCA
chr12	46210000	46220000	chr12	46260000	46270000	T/NK	TCGA-CF-A3MI	BLCA
chr12	46210000	46220000	chr12	46260000	46270000	T/NK	TCGA-AR-A0TV	BRCA
chr12	46210000	46220000	chr12	46260000	46270000	T/NK	TCGA-C8-A133	BRCA
chr12	46210000	46220000	chr12	46260000	46270000	T/NK	TCGA-A2-A0YJ	BRCA
chr12	46210000	46220000	chr12	46260000	46270000	T/NK	TCGA-C8-A12M	BRCA
chr12	46210000	46220000	chr12	46260000	46270000	T/NK	TCGA-73-A9RS	LUAD
chr12	46210000	46220000	chr12	46260000	46270000	T/NK	TCGA-MP-A4TE	LUAD
chr12	46210000	46220000	chr12	46260000	46270000	T/NK	TCGA-D9-A6EC	SKCM
chr12	46210000	46220000	chr12	47390000	47400000	T/NK	TCGA-86-A4P8	LUAD
chr12	47180000	47190000	chr12	47270000	47280000	T/NK	TCGA-AO-A124	BRCA
chr12	47180000	47190000	chr12	47270000	47280000	T/NK	TCGA-A2-A0EY	BRCA
chr12	47180000	47190000	chr12	47270000	47280000	T/NK	TCGA-AR-A0TV	BRCA
chr12	47180000	47190000	chr12	47270000	47280000	T/NK	TCGA-86-A4P8	LUAD
chr12	47180000	47190000	chr12	47270000	47280000	T/NK	TCGA-A2-A0YJ	BRCA
chr12	47180000	47190000	chr12	47270000	47280000	T/NK	TCGA-CU-A3YL	BLCA
chr12	47180000	47190000	chr12	47270000	47280000	T/NK	TCGA-S3-AA0Z	BRCA
chr12	47180000	47190000	chr12	47270000	47280000	T/NK	TCGA-MP-A4TF	LUAD
chr12	47180000	47190000	chr12	47270000	47280000	T/NK	TCGA-D9-A6EC	SKCM
chr12	47270000	47280000	chr12	47390000	47400000	T/NK	TCGA-S3-AA0Z	BRCA
chr12	47270000	47280000	chr12	47390000	47400000	T/NK	TCGA-A7-A0CH	BRCA
chr12	47270000	47280000	chr12	47390000	47400000	T/NK	TCGA-AR-A0TV	BRCA
chr12	47270000	47280000	chr12	47390000	47400000	T/NK	TCGA-BH-A0EE	BRCA
chr12	47270000	47280000	chr12	47390000	47400000	T/NK	TCGA-AO-A124	BRCA
chr12	47270000	47280000	chr12	47390000	47400000	T/NK	TCGA-BH-A0E0	BRCA
chr12	47270000	47280000	chr12	47390000	47400000	T/NK	TCGA-CF-A3MI	BLCA
chr12	47270000	47280000	chr12	47390000	47400000	T/NK	TCGA-MP-A4TE	LUAD
chr12	47270000	47280000	chr12	47390000	47400000	T/NK	TCGA-86-A4P8	LUAD
chr12	47270000	47280000	chr12	47390000	47400000	T/NK	TCGA-CU-A3YL	BLCA
chr12	47270000	47280000	chr12	47390000	47400000	T/NK	TCGA-A2-A0YJ	BRCA
chr12	570000	580000	chr12	630000	640000	T/NK	TCGA-MM-A564	KIRC
chr12	570000	580000	chr12	630000	640000	T/NK	TCGA-AR-A0TV	BRCA
chr12	570000	580000	chr12	630000	640000	T/NK	TCGA-BH-A0EE	BRCA
chr12	570000	580000	chr12	630000	640000	T/NK	TCGA-AA-A01S	COAD
chr12	570000	580000	chr12	630000	640000	T/NK	TCGA-D9-A6EC	SKCM
chr12	570000	580000	chr12	630000	640000	T/NK	TCGA-MP-A4TE	LUAD
chr12	570000	580000	chr12	630000	640000	T/NK	TCGA-AO-A124	BRCA
chr12	570000	580000	chr12	630000	640000	T/NK	TCGA-CU-A3YL	BLCA
chr12	570000	580000	chr12	630000	640000	T/NK	TCGA-D3-A8GP	SKCM
chr12	570000	580000	chr12	630000	640000	T/NK	TCGA-A2-A0YJ	BRCA
chr12	570000	580000	chr12	630000	640000	T/NK	TCGA-BH-A0E0	BRCA
chr12	570000	580000	chr12	630000	640000	T/NK	TCGA-BL-A3JM	BLCA
chr12	570000	580000	chr12	630000	640000	T/NK	TCGA-MP-A4TF	LUAD
chr12	570000	580000	chr12	630000	640000	T/NK	TCGA-A2-A0EY	BRCA
chr12	570000	580000	chr12	630000	640000	T/NK	TCGA-S3-AA0Z	BRCA
chr12	570000	580000	chr12	630000	640000	T/NK	TCGA-EB-A5KH	SKCM
chr12	570000	580000	chr12	630000	640000	T/NK	TCGA-C8-A12M	BRCA
chr12	570000	580000	chr12	630000	640000	T/NK	TCGA-A7-A0CH	BRCA
chr12	570000	580000	chr12	630000	640000	T/NK	TCGA-73-A9RS	LUAD
chr12	570000	580000	chr12	630000	640000	T/NK	TCGA-86-A4P8	LUAD
chr12	610000	620000	chr12	780000	790000	T/NK	TCGA-D3-A8GP	SKCM
chr12	610000	620000	chr12	780000	790000	T/NK	TCGA-MP-A4TE	LUAD
chr12	610000	620000	chr12	780000	790000	T/NK	TCGA-86-A4P8	LUAD
chr12	92030000	92040000	chr12	92130000	92140000	T/NK	TCGA-AO-A124	BRCA
chr12	92030000	92040000	chr12	92130000	92140000	T/NK	TCGA-MP-A4TE	LUAD
chr12	92030000	92040000	chr12	92130000	92140000	T/NK	TCGA-EB-A5KH	SKCM
chr12	92030000	92040000	chr12	92130000	92140000	T/NK	TCGA-BL-A3JM	BLCA
chr12	92030000	92040000	chr12	92130000	92140000	T/NK	TCGA-86-A4P8	LUAD
chr12	92030000	92040000	chr12	92130000	92140000	T/NK	TCGA-C8-A12M	BRCA
chr12	92030000	92040000	chr12	92130000	92140000	T/NK	TCGA-MP-A4TF	LUAD
chr12	92030000	92040000	chr12	92130000	92140000	T/NK	TCGA-D3-A8GP	SKCM
chr12	92030000	92040000	chr12	92130000	92140000	T/NK	TCGA-CF-A3MI	BLCA
chr12	92030000	92040000	chr12	92130000	92140000	T/NK	TCGA-A2-A0EY	BRCA
chr12	92030000	92040000	chr12	92130000	92140000	T/NK	TCGA-A2-A0YJ	BRCA
chr12	92030000	92040000	chr12	92130000	92140000	T/NK	TCGA-73-A9RS	LUAD
chr12	92030000	92040000	chr12	92130000	92140000	T/NK	TCGA-S3-AA0Z	BRCA
chr12	92030000	92040000	chr12	92400000	92410000	T/NK	TCGA-86-A4P8	LUAD
chr12	9610000	9620000	chr12	9650000	9660000	T/NK	TCGA-86-A4P8	LUAD
chr12	9610000	9620000	chr12	9740000	9750000	T/NK	TCGA-86-A4P8	LUAD
chr12	9630000	9640000	chr12	9670000	9680000	T/NK	TCGA-86-A4P8	LUAD
chr12	9630000	9640000	chr12	9670000	9680000	T/NK	TCGA-AR-A0TV	BRCA
chr12	9630000	9640000	chr12	9670000	9680000	T/NK	TCGA-CU-A3YL	BLCA
chr12	9630000	9640000	chr12	9670000	9680000	T/NK	TCGA-CF-A3MI	BLCA
chr12	9630000	9640000	chr12	9670000	9680000	T/NK	TCGA-A2-A0YJ	BRCA
chr12	9630000	9640000	chr12	9670000	9680000	T/NK	TCGA-A2-A0EY	BRCA
chr12	9630000	9640000	chr12	9670000	9680000	T/NK	TCGA-AO-A124	BRCA
chr12	9630000	9640000	chr12	9670000	9680000	T/NK	TCGA-BH-A0EE	BRCA
chr12	9630000	9640000	chr12	9670000	9680000	T/NK	TCGA-EB-A5KH	SKCM
chr12	9630000	9640000	chr12	9670000	9680000	T/NK	TCGA-MP-A4TF	LUAD
chr12	9630000	9640000	chr12	9670000	9680000	T/NK	TCGA-D3-A8GP	SKCM
chr12	9640000	9650000	chr12	9740000	9750000	T/NK	TCGA-CU-A3YL	BLCA
chr12	9640000	9650000	chr12	9740000	9750000	T/NK	TCGA-AR-A0TV	BRCA
chr12	9640000	9650000	chr12	9740000	9750000	T/NK	TCGA-AO-A124	BRCA
chr12	9640000	9650000	chr12	9740000	9750000	T/NK	TCGA-D3-A8GP	SKCM
chr12	9640000	9650000	chr12	9740000	9750000	T/NK	TCGA-BH-A0EE	BRCA
chr12	9640000	9650000	chr12	9740000	9750000	T/NK	TCGA-86-A4P8	LUAD
chr12	9670000	9680000	chr12	9730000	9740000	T/NK	TCGA-73-A9RS	LUAD
chr12	9670000	9680000	chr12	9730000	9740000	T/NK	TCGA-BH-A0EE	BRCA
chr12	9670000	9680000	chr12	9730000	9740000	T/NK	TCGA-86-A4P8	LUAD
chr12	9700000	9710000	chr12	9770000	9780000	T/NK	TCGA-BH-A0EE	BRCA
chr12	9740000	9750000	chr12	9790000	9800000	T/NK	TCGA-CU-A3YL	BLCA
chr12	9740000	9750000	chr12	9790000	9800000	T/NK	TCGA-D3-A8GP	SKCM
chr12	9740000	9750000	chr12	9790000	9800000	T/NK	TCGA-BH-A0E0	BRCA
chr12	9740000	9750000	chr12	9790000	9800000	T/NK	TCGA-86-A4P8	LUAD
chr12	9740000	9750000	chr12	9790000	9800000	T/NK	TCGA-AO-A124	BRCA
chr14	105040000	105050000	chr14	105090000	105100000	T/NK	TCGA-CU-A3YL	BLCA
chr14	105040000	105050000	chr14	105090000	105100000	T/NK	TCGA-S3-AA0Z	BRCA
chr14	105040000	105050000	chr14	105090000	105100000	T/NK	TCGA-MP-A4TE	LUAD
chr14	105040000	105050000	chr14	105090000	105100000	T/NK	TCGA-A2-A0EY	BRCA
chr14	60160000	60170000	chr14	61330000	61340000	T/NK	TCGA-86-A4P8	LUAD
chr14	61360000	61370000	chr14	61660000	61670000	T/NK	TCGA-CF-A3MI	BLCA
chr14	70880000	70890000	chr14	70940000	70950000	T/NK	TCGA-86-A4P8	LUAD
chr14	75240000	75250000	chr14	75540000	75550000	T/NK	TCGA-86-A4P8	LUAD
chr14	91140000	91150000	chr14	91250000	91260000	T/NK	TCGA-AO-A124	BRCA
chr14	91140000	91150000	chr14	91250000	91260000	T/NK	TCGA-MP-A4TE	LUAD
chr14	91140000	91150000	chr14	91250000	91260000	T/NK	TCGA-86-A4P8	LUAD
chr14	91140000	91150000	chr14	91250000	91260000	T/NK	TCGA-A2-A0EY	BRCA
chr14	91140000	91150000	chr14	91340000	91350000	T/NK	TCGA-MP-A4TE	LUAD
chr14	91140000	91150000	chr14	91340000	91350000	T/NK	TCGA-AO-A124	BRCA
chr14	91170000	91180000	chr14	91220000	91230000	T/NK	TCGA-86-A4P8	LUAD
chr14	91220000	91230000	chr14	91360000	91370000	T/NK	TCGA-86-A4P8	LUAD
chr14	97600000	97610000	chr14	97720000	97730000	T/NK	TCGA-86-A4P8	LUAD
chr14	98170000	98180000	chr14	99250000	99260000	T/NK	TCGA-86-A4P8	LUAD
chr15	90380000	90390000	chr15	90590000	90600000	T/NK	TCGA-AO-A124	BRCA
chr15	90380000	90390000	chr15	90590000	90600000	T/NK	TCGA-86-A4P8	LUAD
chr15	90380000	90390000	chr15	90590000	90600000	T/NK	TCGA-MP-A4TE	LUAD
chr16	27230000	27240000	chr16	27400000	27410000	T/NK	TCGA-86-A4P8	LUAD
chr16	30460000	30470000	chr16	30630000	30640000	T/NK	TCGA-D3-A8GP	SKCM
chr16	30460000	30470000	chr16	30630000	30640000	T/NK	TCGA-AR-A0TV	BRCA
chr16	30460000	30470000	chr16	30630000	30640000	T/NK	TCGA-86-A4P8	LUAD
chr16	30460000	30470000	chr16	30630000	30640000	T/NK	TCGA-BH-A0EE	BRCA
chr16	30460000	30470000	chr16	30630000	30640000	T/NK	TCGA-A2-A0EY	BRCA
chr16	30460000	30470000	chr16	30630000	30640000	T/NK	TCGA-BH-A0E0	BRCA
chr16	30460000	30470000	chr16	30630000	30640000	T/NK	TCGA-S3-AA0Z	BRCA
chr16	30470000	30480000	chr16	30530000	30540000	T/NK	TCGA-86-A4P8	LUAD
chr16	30470000	30480000	chr16	30530000	30540000	T/NK	TCGA-AO-A124	BRCA
chr16	30470000	30480000	chr16	30530000	30540000	T/NK	TCGA-S3-AA0Z	BRCA
chr16	79310000	79320000	chr16	79370000	79380000	T/NK	TCGA-AR-A0TV	BRCA
chr16	87770000	87780000	chr16	87980000	87990000	T/NK	TCGA-D3-A8GP	SKCM
chr17	82890000	82900000	chr17	83010000	83020000	T/NK	TCGA-D3-A8GP	SKCM
chr18	23490000	23500000	chr18	23580000	23590000	T/NK	TCGA-CF-A3MI	BLCA
chr18	23490000	23500000	chr18	23580000	23590000	T/NK	TCGA-MP-A4TF	LUAD
chr18	23490000	23500000	chr18	23580000	23590000	T/NK	TCGA-S3-AA0Z	BRCA
chr18	23490000	23500000	chr18	23580000	23590000	T/NK	TCGA-A7-A0CH	BRCA
chr18	23490000	23500000	chr18	23580000	23590000	T/NK	TCGA-CU-A3YL	BLCA
chr18	23490000	23500000	chr18	23580000	23590000	T/NK	TCGA-D9-A6EC	SKCM
chr18	23490000	23500000	chr18	23580000	23590000	T/NK	TCGA-86-A4P8	LUAD
chr18	23490000	23500000	chr18	23580000	23590000	T/NK	TCGA-A2-A0YJ	BRCA
chr18	23490000	23500000	chr18	23580000	23590000	T/NK	TCGA-D3-A8GP	SKCM
chr18	23490000	23500000	chr18	23580000	23590000	T/NK	TCGA-AO-A124	BRCA
chr18	23490000	23500000	chr18	23580000	23590000	T/NK	TCGA-MP-A4TE	LUAD
chr18	23490000	23500000	chr18	23580000	23590000	T/NK	TCGA-C8-A12M	BRCA
chr18	23490000	23500000	chr18	23580000	23590000	T/NK	TCGA-BH-A0EE	BRCA
chr18	3320000	3330000	chr18	3620000	3630000	T/NK	TCGA-AO-A124	BRCA
chr18	3320000	3330000	chr18	3620000	3630000	T/NK	TCGA-BH-A0EE	BRCA
chr18	3320000	3330000	chr18	3620000	3630000	T/NK	TCGA-D3-A8GP	SKCM
chr18	3320000	3330000	chr18	3620000	3630000	T/NK	TCGA-A2-A0YJ	BRCA
chr19	1030000	1040000	chr19	1180000	1190000	T/NK	TCGA-CF-A3MI	BLCA
chr19	1030000	1040000	chr19	1180000	1190000	T/NK	TCGA-A7-A0CH	BRCA
chr19	1030000	1040000	chr19	1180000	1190000	T/NK	TCGA-A2-A0EY	BRCA
chr19	1030000	1040000	chr19	1180000	1190000	T/NK	TCGA-C8-A12M	BRCA
chr19	1030000	1040000	chr19	1180000	1190000	T/NK	TCGA-AR-A0TV	BRCA
chr19	1030000	1040000	chr19	1180000	1190000	T/NK	TCGA-86-A4P8	LUAD
chr19	1030000	1040000	chr19	1180000	1190000	T/NK	TCGA-S3-AA0Z	BRCA
chr19	1030000	1040000	chr19	1180000	1190000	T/NK	TCGA-BH-A0EE	BRCA
chr19	1030000	1040000	chr19	1180000	1190000	T/NK	TCGA-AO-A124	BRCA
chr19	1030000	1040000	chr19	1180000	1190000	T/NK	TCGA-A2-A0YJ	BRCA
chr19	1030000	1040000	chr19	1180000	1190000	T/NK	TCGA-MP-A4TE	LUAD
chr2	157330000	157340000	chr2	157410000	157420000	T/NK	TCGA-86-A4P8	LUAD
chr2	181160000	181170000	chr2	181450000	181460000	T/NK	TCGA-86-A4P8	LUAD
chr2	196160000	196170000	chr2	196200000	196210000	T/NK	TCGA-86-A4P8	LUAD
chr2	196160000	196170000	chr2	196200000	196210000	T/NK	TCGA-BH-A0EE	BRCA
chr2	197210000	197220000	chr2	197270000	197280000	T/NK	TCGA-86-A4P8	LUAD
chr2	197230000	197240000	chr2	197320000	197330000	T/NK	TCGA-D3-A8GP	SKCM
chr2	197240000	197250000	chr2	197290000	197300000	T/NK	TCGA-86-A4P8	LUAD
chr2	197240000	197250000	chr2	197290000	197300000	T/NK	TCGA-EB-A5KH	SKCM
chr2	197240000	197250000	chr2	197290000	197300000	T/NK	TCGA-D9-A6EC	SKCM
chr2	197240000	197250000	chr2	197290000	197300000	T/NK	TCGA-D3-A8GP	SKCM
chr2	25340000	25350000	chr2	25710000	25720000	T/NK	TCGA-AO-A124	BRCA
chr2	25340000	25350000	chr2	25710000	25720000	T/NK	TCGA-S3-AA0Z	BRCA
chr2	25340000	25350000	chr2	25710000	25720000	T/NK	TCGA-A2-A0EY	BRCA
chr2	37570000	37580000	chr2	37680000	37690000	T/NK	TCGA-BH-A0EE	BRCA
chr2	37630000	37640000	chr2	37670000	37680000	T/NK	TCGA-BL-A3JM	BLCA
chr2	37630000	37640000	chr2	37670000	37680000	T/NK	TCGA-MM-A564	KIRC
chr2	37630000	37640000	chr2	37670000	37680000	T/NK	TCGA-D3-A8GP	SKCM
chr2	37630000	37640000	chr2	37670000	37680000	T/NK	TCGA-86-A4P8	LUAD
chr2	46220000	46230000	chr2	46270000	46280000	T/NK	TCGA-MP-A4TE	LUAD
chr2	46220000	46230000	chr2	46270000	46280000	T/NK	TCGA-86-A4P8	LUAD
chr2	46220000	46230000	chr2	46330000	46340000	T/NK	TCGA-81-5910	GBM
chr2	46220000	46230000	chr2	46330000	46340000	T/NK	TCGA-S3-AA0Z	BRCA
chr2	46220000	46230000	chr2	46330000	46340000	T/NK	TCGA-MP-A4TE	LUAD
chr2	46220000	46230000	chr2	46330000	46340000	T/NK	TCGA-MM-A564	KIRC
chr2	46220000	46230000	chr2	46330000	46340000	T/NK	TCGA-D3-A8GP	SKCM
chr2	61010000	61020000	chr2	61140000	61150000	T/NK	TCGA-BL-A13J	BLCA
chr2	61010000	61020000	chr2	61140000	61150000	T/NK	TCGA-D3-A8GP	SKCM
chr2	61010000	61020000	chr2	61140000	61150000	T/NK	TCGA-BH-A0E0	BRCA
chr2	61010000	61020000	chr2	61140000	61150000	T/NK	TCGA-BH-A0EE	BRCA
chr2	61010000	61020000	chr2	61140000	61150000	T/NK	TCGA-S3-AA0Z	BRCA
chr2	61010000	61020000	chr2	61140000	61150000	T/NK	TCGA-MM-A564	KIRC
chr2	61010000	61020000	chr2	61140000	61150000	T/NK	TCGA-AR-A0TV	BRCA
chr2	61010000	61020000	chr2	61140000	61150000	T/NK	TCGA-CF-A3MI	BLCA
chr2	61010000	61020000	chr2	61140000	61150000	T/NK	TCGA-A2-A0YJ	BRCA
chr2	61010000	61020000	chr2	61140000	61150000	T/NK	TCGA-86-A4P8	LUAD
chr2	64020000	64030000	chr2	64270000	64280000	T/NK	TCGA-S3-AA0Z	BRCA
chr2	64020000	64030000	chr2	64270000	64280000	T/NK	TCGA-MP-A4TE	LUAD
chr2	64020000	64030000	chr2	64270000	64280000	T/NK	TCGA-AR-A0TV	BRCA
chr2	64020000	64030000	chr2	64270000	64280000	T/NK	TCGA-D9-A6EC	SKCM
chr2	64020000	64030000	chr2	64270000	64280000	T/NK	TCGA-A2-A0YJ	BRCA
chr2	64020000	64030000	chr2	64270000	64280000	T/NK	TCGA-BH-A0E0	BRCA
chr2	64020000	64030000	chr2	64270000	64280000	T/NK	TCGA-AO-A124	BRCA
chr2	64020000	64030000	chr2	64270000	64280000	T/NK	TCGA-D3-A8GP	SKCM
chr2	64020000	64030000	chr2	64270000	64280000	T/NK	TCGA-BH-A0EE	BRCA
chr2	64020000	64030000	chr2	64270000	64280000	T/NK	TCGA-86-A4P8	LUAD
chr2	64020000	64030000	chr2	64270000	64280000	T/NK	TCGA-A2-A0EY	BRCA
chr2	64270000	64280000	chr2	64320000	64330000	T/NK	TCGA-AO-A124	BRCA
chr2	64270000	64280000	chr2	64320000	64330000	T/NK	TCGA-BH-A0E0	BRCA
chr2	64270000	64280000	chr2	64320000	64330000	T/NK	TCGA-CU-A3YL	BLCA
chr2	64270000	64280000	chr2	64320000	64330000	T/NK	TCGA-A2-A0YJ	BRCA
chr2	64270000	64280000	chr2	64320000	64330000	T/NK	TCGA-S3-AA0Z	BRCA
chr2	64270000	64280000	chr2	64320000	64330000	T/NK	TCGA-D3-A8GP	SKCM
chr2	64270000	64280000	chr2	64320000	64330000	T/NK	TCGA-BH-A0EE	BRCA
chr2	64270000	64280000	chr2	64320000	64330000	T/NK	TCGA-MP-A4TE	LUAD
chr2	74440000	74450000	chr2	74480000	74490000	T/NK	TCGA-S3-AA0Z	BRCA
chr2	74440000	74450000	chr2	74480000	74490000	T/NK	TCGA-86-A4P8	LUAD
chr2	74440000	74450000	chr2	74480000	74490000	T/NK	TCGA-AO-A124	BRCA
chr2	74440000	74450000	chr2	74480000	74490000	T/NK	TCGA-CF-A3MI	BLCA
chr2	74440000	74450000	chr2	74480000	74490000	T/NK	TCGA-EB-A5KH	SKCM
chr2	74440000	74450000	chr2	74480000	74490000	T/NK	TCGA-BH-A0EE	BRCA
chr2	74440000	74450000	chr2	74480000	74490000	T/NK	TCGA-A2-A0YJ	BRCA
chr2	74440000	74450000	chr2	74480000	74490000	T/NK	TCGA-MM-A564	KIRC
chr2	74440000	74450000	chr2	74480000	74490000	T/NK	TCGA-MP-A4TF	LUAD
chr2	74440000	74450000	chr2	74480000	74490000	T/NK	TCGA-BL-A3JM	BLCA
chr2	74440000	74450000	chr2	74480000	74490000	T/NK	TCGA-BL-A13J	BLCA
chr2	74440000	74450000	chr2	74480000	74490000	T/NK	TCGA-MP-A4TE	LUAD
chr2	74440000	74450000	chr2	74480000	74490000	T/NK	TCGA-BH-A0E0	BRCA
chr2	7670000	7680000	chr2	7720000	7730000	T/NK	TCGA-86-A4P8	LUAD
chr2	7720000	7730000	chr2	8540000	8550000	T/NK	TCGA-AO-A124	BRCA
chr2	84780000	84790000	chr2	84840000	84850000	T/NK	TCGA-86-A4P8	LUAD
chr2	84950000	84960000	chr2	85280000	85290000	T/NK	TCGA-S3-AA0Z	BRCA
chr2	84950000	84960000	chr2	85280000	85290000	T/NK	TCGA-AO-A124	BRCA
chr2	84950000	84960000	chr2	85280000	85290000	T/NK	TCGA-A2-A0YJ	BRCA
chr2	9550000	9560000	chr2	9710000	9720000	T/NK	TCGA-86-A4P8	LUAD
chr20	38840000	38850000	chr20	38890000	38900000	T/NK	TCGA-86-A4P8	LUAD
chr20	53590000	53600000	chr20	53900000	53910000	T/NK	TCGA-73-A9RS	LUAD
chr20	53590000	53600000	chr20	53900000	53910000	T/NK	TCGA-A2-A0YJ	BRCA
chr20	53590000	53600000	chr20	53900000	53910000	T/NK	TCGA-BH-A0E0	BRCA
chr20	53590000	53600000	chr20	53900000	53910000	T/NK	TCGA-D3-A8GP	SKCM
chr20	53590000	53600000	chr20	53900000	53910000	T/NK	TCGA-81-5910	GBM
chr20	53590000	53600000	chr20	53900000	53910000	T/NK	TCGA-A2-A0EY	BRCA
chr20	53590000	53600000	chr20	53900000	53910000	T/NK	TCGA-BL-A3JM	BLCA
chr20	53590000	53600000	chr20	53900000	53910000	T/NK	TCGA-CF-A3MI	BLCA
chr20	53590000	53600000	chr20	53900000	53910000	T/NK	TCGA-BH-A0EE	BRCA
chr20	53590000	53600000	chr20	53900000	53910000	T/NK	TCGA-MP-A4TF	LUAD
chr20	53590000	53600000	chr20	53900000	53910000	T/NK	TCGA-C8-A12M	BRCA
chr20	53590000	53600000	chr20	53900000	53910000	T/NK	TCGA-CU-A3YL	BLCA
chr20	53590000	53600000	chr20	53900000	53910000	T/NK	TCGA-86-A4P8	LUAD
chr20	53590000	53600000	chr20	53900000	53910000	T/NK	TCGA-MP-A4TE	LUAD
chr20	53590000	53600000	chr20	53900000	53910000	T/NK	TCGA-MM-A564	KIRC
chr20	53590000	53600000	chr20	53900000	53910000	T/NK	TCGA-BL-A13J	BLCA
chr20	53590000	53600000	chr20	53900000	53910000	T/NK	TCGA-AR-A0TV	BRCA
chr20	53590000	53600000	chr20	53900000	53910000	T/NK	TCGA-A7-A0CH	BRCA
chr20	53590000	53600000	chr20	53900000	53910000	T/NK	TCGA-AY-A8YK	COAD
chr20	53590000	53600000	chr20	53900000	53910000	T/NK	TCGA-S3-AA0Z	BRCA
chr20	53590000	53600000	chr20	53900000	53910000	T/NK	TCGA-AO-A124	BRCA
chr21	14490000	14500000	chr21	14670000	14680000	T/NK	TCGA-86-A4P8	LUAD
chr21	28830000	28840000	chr21	28880000	28890000	T/NK	TCGA-BH-A0EE	BRCA
chr21	28830000	28840000	chr21	28880000	28890000	T/NK	TCGA-A7-A0CH	BRCA
chr21	28830000	28840000	chr21	28880000	28890000	T/NK	TCGA-86-A4P8	LUAD
chr21	28830000	28840000	chr21	28880000	28890000	T/NK	TCGA-AR-A0TV	BRCA
chr21	32440000	32450000	chr21	32480000	32490000	T/NK	TCGA-A2-A0EY	BRCA
chr21	32440000	32450000	chr21	32480000	32490000	T/NK	TCGA-86-A4P8	LUAD
chr21	32440000	32450000	chr21	32480000	32490000	T/NK	TCGA-A2-A0YJ	BRCA
chr21	32440000	32450000	chr21	32480000	32490000	T/NK	TCGA-AO-A124	BRCA
chr21	32440000	32450000	chr21	32480000	32490000	T/NK	TCGA-BH-A0EE	BRCA
chr21	32440000	32450000	chr21	32480000	32490000	T/NK	TCGA-S3-AA0Z	BRCA
chr22	24150000	24160000	chr22	24430000	24440000	T/NK	TCGA-86-A4P8	LUAD
chr3	101820000	101830000	chr3	102250000	102260000	T/NK	TCGA-S3-AA0Z	BRCA
chr3	105750000	105760000	chr3	106170000	106180000	T/NK	TCGA-86-A4P8	LUAD
chr3	109800000	109810000	chr3	111540000	111550000	T/NK	TCGA-MP-A4TF	LUAD
chr3	109800000	109810000	chr3	111540000	111550000	T/NK	TCGA-86-A4P8	LUAD
chr3	111540000	111550000	chr3	111610000	111620000	T/NK	TCGA-MP-A4TF	LUAD
chr3	111540000	111550000	chr3	111610000	111620000	T/NK	TCGA-S3-AA0Z	BRCA
chr3	111540000	111550000	chr3	111610000	111620000	T/NK	TCGA-86-A4P8	LUAD
chr3	128710000	128720000	chr3	128800000	128810000	T/NK	TCGA-D9-A6EC	SKCM
chr3	128710000	128720000	chr3	128800000	128810000	T/NK	TCGA-BH-A0EE	BRCA
chr3	128710000	128720000	chr3	128800000	128810000	T/NK	TCGA-S3-AA0Z	BRCA
chr3	128710000	128720000	chr3	128800000	128810000	T/NK	TCGA-AO-A124	BRCA
chr3	128710000	128720000	chr3	128800000	128810000	T/NK	TCGA-CU-A3YL	BLCA
chr3	128710000	128720000	chr3	128800000	128810000	T/NK	TCGA-A2-A0EY	BRCA
chr3	141490000	141500000	chr3	141760000	141770000	T/NK	TCGA-A2-A0EY	BRCA
chr3	141490000	141500000	chr3	141760000	141770000	T/NK	TCGA-CU-A3YL	BLCA
chr3	159630000	159640000	chr3	159760000	159770000	T/NK	TCGA-86-A4P8	LUAD
chr3	186780000	186790000	chr3	187140000	187150000	T/NK	TCGA-S3-AA0Z	BRCA
chr3	186780000	186790000	chr3	187140000	187150000	T/NK	TCGA-AO-A124	BRCA
chr3	186980000	186990000	chr3	187180000	187190000	T/NK	TCGA-BH-A0EE	BRCA
chr3	196440000	196450000	chr3	196540000	196550000	T/NK	TCGA-AO-A124	BRCA
chr3	27860000	27870000	chr3	28250000	28260000	T/NK	TCGA-86-A4P8	LUAD
chr3	30330000	30340000	chr3	30620000	30630000	T/NK	TCGA-86-A4P8	LUAD
chr3	46110000	46120000	chr3	46310000	46320000	T/NK	TCGA-AO-A124	BRCA
chr4	123390000	123400000	chr4	124200000	124210000	T/NK	TCGA-CU-A3YL	BLCA
chr4	142330000	142340000	chr4	142560000	142570000	T/NK	TCGA-D3-A8GP	SKCM
chr4	142330000	142340000	chr4	142560000	142570000	T/NK	TCGA-EB-A5KH	SKCM
chr4	165220000	165230000	chr4	165430000	165440000	T/NK	TCGA-BH-A0EE	BRCA
chr4	183490000	183500000	chr4	183720000	183730000	T/NK	TCGA-A2-A0YJ	BRCA
chr4	183490000	183500000	chr4	183720000	183730000	T/NK	TCGA-C8-A12M	BRCA
chr4	183490000	183500000	chr4	183720000	183730000	T/NK	TCGA-AO-A124	BRCA
chr4	183490000	183500000	chr4	183720000	183730000	T/NK	TCGA-BH-A0EE	BRCA
chr4	26150000	26160000	chr4	26230000	26240000	T/NK	TCGA-BH-A0EE	BRCA
chr4	26150000	26160000	chr4	26230000	26240000	T/NK	TCGA-EB-A5KH	SKCM
chr4	39030000	39040000	chr4	40190000	40200000	T/NK	TCGA-86-A4P8	LUAD
chr4	7960000	7970000	chr4	8190000	8200000	T/NK	TCGA-AO-A124	BRCA
chr4	7960000	7970000	chr4	8190000	8200000	T/NK	TCGA-D3-A8GP	SKCM
chr4	7960000	7970000	chr4	8190000	8200000	T/NK	TCGA-MP-A4TE	LUAD
chr4	7960000	7970000	chr4	8190000	8200000	T/NK	TCGA-MM-A564	KIRC
chr4	7960000	7970000	chr4	8190000	8200000	T/NK	TCGA-A2-A0YJ	BRCA
chr4	7960000	7970000	chr4	8190000	8200000	T/NK	TCGA-BH-A0EE	BRCA
chr4	7960000	7970000	chr4	8190000	8200000	T/NK	TCGA-A2-A0EY	BRCA
chr4	7960000	7970000	chr4	8190000	8200000	T/NK	TCGA-86-A4P8	LUAD
chr4	7960000	7970000	chr4	8190000	8200000	T/NK	TCGA-S3-AA0Z	BRCA
chr4	7960000	7970000	chr4	8190000	8200000	T/NK	TCGA-MP-A4TF	LUAD
chr4	7960000	7970000	chr4	8220000	8230000	T/NK	TCGA-S3-AA0Z	BRCA
chr5	39170000	39180000	chr5	39210000	39220000	T/NK	TCGA-86-A4P8	LUAD
chr5	56670000	56680000	chr5	56840000	56850000	T/NK	TCGA-AO-A124	BRCA
chr6	10300000	10310000	chr6	10430000	10440000	T/NK	TCGA-D3-A8GP	SKCM
chr6	105450000	105460000	chr6	105610000	105620000	T/NK	TCGA-AO-A124	BRCA
chr6	105450000	105460000	chr6	105610000	105620000	T/NK	TCGA-S3-AA0Z	BRCA
chr6	105450000	105460000	chr6	105610000	105620000	T/NK	TCGA-D3-A8GP	SKCM
chr6	105450000	105460000	chr6	105610000	105620000	T/NK	TCGA-EB-A5KH	SKCM
chr6	105640000	105650000	chr6	106100000	106110000	T/NK	TCGA-86-A4P8	LUAD
chr6	105640000	105650000	chr6	106100000	106110000	T/NK	TCGA-AO-A124	BRCA
chr6	106520000	106530000	chr6	107700000	107710000	T/NK	TCGA-AO-A124	BRCA
chr6	107810000	107820000	chr6	109480000	109490000	T/NK	TCGA-AO-A124	BRCA
chr6	108560000	108570000	chr6	108680000	108690000	T/NK	TCGA-A2-A0EY	BRCA
chr6	108560000	108570000	chr6	108680000	108690000	T/NK	TCGA-C8-A12M	BRCA
chr6	108560000	108570000	chr6	108680000	108690000	T/NK	TCGA-MP-A4TE	LUAD
chr6	108560000	108570000	chr6	108680000	108690000	T/NK	TCGA-AY-A8YK	COAD
chr6	108560000	108570000	chr6	108680000	108690000	T/NK	TCGA-AO-A124	BRCA
chr6	108560000	108570000	chr6	108680000	108690000	T/NK	TCGA-D3-A8GP	SKCM
chr6	108560000	108570000	chr6	108680000	108690000	T/NK	TCGA-AA-A01S	COAD
chr6	108560000	108570000	chr6	108680000	108690000	T/NK	TCGA-S3-AA0Z	BRCA
chr6	108560000	108570000	chr6	108680000	108690000	T/NK	TCGA-CU-A3YL	BLCA
chr6	108560000	108570000	chr6	108680000	108690000	T/NK	TCGA-73-A9RS	LUAD
chr6	108560000	108570000	chr6	108680000	108690000	T/NK	TCGA-AR-A0TV	BRCA
chr6	108560000	108570000	chr6	108680000	108690000	T/NK	TCGA-BH-A0E0	BRCA
chr6	108560000	108570000	chr6	108680000	108690000	T/NK	TCGA-86-A4P8	LUAD
chr6	108560000	108570000	chr6	108680000	108690000	T/NK	TCGA-BH-A0EE	BRCA
chr6	108560000	108570000	chr6	108680000	108690000	T/NK	TCGA-C8-A133	BRCA
chr6	108560000	108570000	chr6	108680000	108690000	T/NK	TCGA-EB-A5KH	SKCM
chr6	13750000	13760000	chr6	13840000	13850000	T/NK	TCGA-AO-A124	BRCA
chr6	139400000	139410000	chr6	140280000	140290000	T/NK	TCGA-BH-A0EE	BRCA
chr6	14830000	14840000	chr6	15220000	15230000	T/NK	TCGA-A2-A0YJ	BRCA
chr6	14830000	14840000	chr6	15220000	15230000	T/NK	TCGA-S3-AA0Z	BRCA
chr6	149130000	149140000	chr6	149490000	149500000	T/NK	TCGA-86-A4P8	LUAD
chr6	149130000	149140000	chr6	149490000	149500000	T/NK	TCGA-A2-A0EY	BRCA
chr6	157120000	157130000	chr6	157270000	157280000	T/NK	TCGA-CF-A3MI	BLCA
chr6	166250000	166260000	chr6	166410000	166420000	T/NK	TCGA-86-A4P8	LUAD
chr6	166260000	166270000	chr6	166380000	166390000	T/NK	TCGA-86-A4P8	LUAD
chr6	166260000	166270000	chr6	166380000	166390000	T/NK	TCGA-S3-AA0Z	BRCA
chr6	166260000	166270000	chr6	166380000	166390000	T/NK	TCGA-A2-A0YJ	BRCA
chr6	166260000	166270000	chr6	166380000	166390000	T/NK	TCGA-AO-A124	BRCA
chr6	166260000	166270000	chr6	166380000	166390000	T/NK	TCGA-BH-A0EE	BRCA
chr6	166380000	166390000	chr6	167090000	167100000	T/NK	TCGA-AO-A124	BRCA
chr6	2870000	2880000	chr6	3020000	3030000	T/NK	TCGA-S3-AA0Z	BRCA
chr6	2910000	2920000	chr6	3020000	3030000	T/NK	TCGA-86-A4P8	LUAD
chr6	34230000	34240000	chr6	35200000	35210000	T/NK	TCGA-D3-A8GP	SKCM
chr6	34640000	34650000	chr6	34740000	34750000	T/NK	TCGA-MP-A4TE	LUAD
chr6	34640000	34650000	chr6	34740000	34750000	T/NK	TCGA-BH-A0EE	BRCA
chr6	34690000	34700000	chr6	35190000	35200000	T/NK	TCGA-A2-A0EY	BRCA
chr6	37020000	37030000	chr6	37230000	37240000	T/NK	TCGA-86-A4P8	LUAD
chr6	37020000	37030000	chr6	37230000	37240000	T/NK	TCGA-BH-A0EE	BRCA
chr6	37020000	37030000	chr6	37230000	37240000	T/NK	TCGA-AO-A124	BRCA
chr6	37020000	37030000	chr6	37230000	37240000	T/NK	TCGA-CU-A3YL	BLCA
chr6	37020000	37030000	chr6	37230000	37240000	T/NK	TCGA-AR-A0TV	BRCA
chr6	37020000	37030000	chr6	37230000	37240000	T/NK	TCGA-MP-A4TE	LUAD
chr6	37020000	37030000	chr6	37230000	37240000	T/NK	TCGA-73-A9RS	LUAD
chr6	43570000	43580000	chr6	43780000	43790000	T/NK	TCGA-A2-A0YJ	BRCA
chr6	43570000	43580000	chr6	43780000	43790000	T/NK	TCGA-S3-AA0Z	BRCA
chr7	138750000	138760000	chr7	139100000	139110000	T/NK	TCGA-AO-A124	BRCA
chr7	138750000	138760000	chr7	139100000	139110000	T/NK	TCGA-86-A4P8	LUAD
chr7	138750000	138760000	chr7	139100000	139110000	T/NK	TCGA-MP-A4TF	LUAD
chr7	138770000	138780000	chr7	139070000	139080000	T/NK	TCGA-C8-A12M	BRCA
chr7	150510000	150520000	chr7	150670000	150680000	T/NK	TCGA-86-A4P8	LUAD
chr7	150560000	150570000	chr7	150780000	150790000	T/NK	TCGA-86-A4P8	LUAD
chr7	36630000	36640000	chr7	36780000	36790000	T/NK	TCGA-86-A4P8	LUAD
chr7	38230000	38240000	chr7	38360000	38370000	T/NK	TCGA-86-A4P8	LUAD
chr7	50300000	50310000	chr7	50360000	50370000	T/NK	TCGA-86-A4P8	LUAD
chr7	50300000	50310000	chr7	50360000	50370000	T/NK	TCGA-BH-A0E0	BRCA
chr7	50300000	50310000	chr7	50360000	50370000	T/NK	TCGA-MP-A4TF	LUAD
chr7	50300000	50310000	chr7	50360000	50370000	T/NK	TCGA-S3-AA0Z	BRCA
chr7	7960000	7970000	chr7	8120000	8130000	T/NK	TCGA-BH-A0EE	BRCA
chr7	7960000	7970000	chr7	8120000	8130000	T/NK	TCGA-86-A4P8	LUAD
chr8	100800000	100810000	chr8	100920000	100930000	T/NK	TCGA-AO-A124	BRCA
chr8	116230000	116240000	chr8	116760000	116770000	T/NK	TCGA-AO-A124	BRCA
chr8	123040000	123050000	chr8	123180000	123190000	T/NK	TCGA-CF-A3MI	BLCA
chr8	123040000	123050000	chr8	123180000	123190000	T/NK	TCGA-CU-A3YL	BLCA
chr8	123040000	123050000	chr8	123180000	123190000	T/NK	TCGA-AR-A0TV	BRCA
chr8	123040000	123050000	chr8	123180000	123190000	T/NK	TCGA-MP-A4TE	LUAD
chr8	123210000	123220000	chr8	124470000	124480000	T/NK	TCGA-AO-A124	BRCA
chr8	123210000	123220000	chr8	124470000	124480000	T/NK	TCGA-C8-A12M	BRCA
chr8	123210000	123220000	chr8	124470000	124480000	T/NK	TCGA-S3-AA0Z	BRCA
chr8	123210000	123220000	chr8	124470000	124480000	T/NK	TCGA-MP-A4TE	LUAD
chr8	123210000	123220000	chr8	124470000	124480000	T/NK	TCGA-BH-A0EE	BRCA
chr8	123240000	123250000	chr8	123690000	123700000	T/NK	TCGA-BH-A0EE	BRCA
chr8	123240000	123250000	chr8	123690000	123700000	T/NK	TCGA-AR-A0TV	BRCA
chr8	123240000	123250000	chr8	123690000	123700000	T/NK	TCGA-AO-A124	BRCA
chr8	123240000	123250000	chr8	123690000	123700000	T/NK	TCGA-C8-A12M	BRCA
chr8	123240000	123250000	chr8	123690000	123700000	T/NK	TCGA-S3-AA0Z	BRCA
chr8	123240000	123250000	chr8	123690000	123700000	T/NK	TCGA-A2-A0EY	BRCA
chr8	123270000	123280000	chr8	123660000	123670000	T/NK	TCGA-AO-A124	BRCA
chr8	123270000	123280000	chr8	123660000	123670000	T/NK	TCGA-BH-A0EE	BRCA
chr8	80090000	80100000	chr8	80130000	80140000	T/NK	TCGA-BH-A0EE	BRCA
chr9	111940000	111950000	chr9	112050000	112060000	T/NK	TCGA-D3-A8GP	SKCM
chr9	111940000	111950000	chr9	112050000	112060000	T/NK	TCGA-D9-A6EC	SKCM
chr9	19120000	19130000	chr9	19430000	19440000	T/NK	TCGA-A2-A0YJ	BRCA
chr9	5440000	5450000	chr9	5620000	5630000	T/NK	TCGA-BH-A0EE	BRCA
chr9	5440000	5450000	chr9	5620000	5630000	T/NK	TCGA-86-A4P8	LUAD
chr9	5440000	5450000	chr9	5620000	5630000	T/NK	TCGA-S3-AA0Z	BRCA
chr9	5440000	5450000	chr9	5620000	5630000	T/NK	TCGA-D3-A8GP	SKCM
chr9	5440000	5450000	chr9	5620000	5630000	T/NK	TCGA-AR-A0TV	BRCA
chr9	5440000	5450000	chr9	5620000	5630000	T/NK	TCGA-A2-A0YJ	BRCA
chrX	129770000	129780000	chrX	129930000	129940000	T/NK	TCGA-S3-AA0Z	BRCA
chrX	136650000	136660000	chrX	136690000	136700000	T/NK	TCGA-86-A4P8	LUAD
chrX	136650000	136660000	chrX	136690000	136700000	T/NK	TCGA-AO-A124	BRCA
chr1	111140000	111150000	chr1	111200000	111210000	Stromal	TCGA-BH-A0EE	BRCA
chr1	111140000	111150000	chr1	111200000	111210000	Stromal	TCGA-C8-A133	BRCA
chr1	111140000	111150000	chr1	111200000	111210000	Stromal	TCGA-73-A9RS	LUAD
chr1	111140000	111150000	chr1	111200000	111210000	Stromal	TCGA-A2-A0EY	BRCA
chr1	111140000	111150000	chr1	111200000	111210000	Stromal	TCGA-BL-A13J	BLCA
chr1	111140000	111150000	chr1	111200000	111210000	Stromal	TCGA-86-A4P8	LUAD
chr1	111140000	111150000	chr1	111200000	111210000	Stromal	TCGA-BH-A0E0	BRCA
chr1	111140000	111150000	chr1	111200000	111210000	Stromal	TCGA-AO-A124	BRCA
chr1	111140000	111150000	chr1	111200000	111210000	Stromal	TCGA-MP-A4TF	LUAD
chr1	111140000	111150000	chr1	111200000	111210000	Stromal	TCGA-S3-AA0Z	BRCA
chr1	111140000	111150000	chr1	111200000	111210000	Stromal	TCGA-D3-A8GP	SKCM
chr1	111140000	111150000	chr1	111200000	111210000	Stromal	TCGA-AA-A01S	COAD
chr1	111140000	111150000	chr1	111200000	111210000	Stromal	TCGA-CU-A3YL	BLCA
chr1	111140000	111150000	chr1	111200000	111210000	Stromal	TCGA-CF-A3MI	BLCA
chr1	111140000	111150000	chr1	111200000	111210000	Stromal	TCGA-A2-A0YJ	BRCA
chr1	111140000	111150000	chr1	111200000	111210000	Stromal	TCGA-C8-A12M	BRCA
chr1	111140000	111150000	chr1	111200000	111210000	Stromal	TCGA-BL-A3JM	BLCA
chr1	111140000	111150000	chr1	111200000	111210000	Stromal	TCGA-AR-A0TV	BRCA
chr1	111140000	111150000	chr1	111200000	111210000	Stromal	TCGA-A7-A0CH	BRCA
chr1	111140000	111150000	chr1	111200000	111210000	Stromal	TCGA-MP-A4TE	LUAD
chr1	151160000	151170000	chr1	151730000	151740000	Stromal	TCGA-S3-AA0Z	BRCA
chr1	151160000	151170000	chr1	151730000	151740000	Stromal	TCGA-C8-A12M	BRCA
chr1	151190000	151200000	chr1	151740000	151750000	Stromal	TCGA-CF-A3MI	BLCA
chr1	151190000	151200000	chr1	151740000	151750000	Stromal	TCGA-A2-A0YJ	BRCA
chr1	151190000	151200000	chr1	151740000	151750000	Stromal	TCGA-BH-A0E0	BRCA
chr1	151190000	151200000	chr1	151740000	151750000	Stromal	TCGA-S3-AA0Z	BRCA
chr1	151190000	151200000	chr1	151740000	151750000	Stromal	TCGA-AO-A124	BRCA
chr1	151190000	151200000	chr1	151740000	151750000	Stromal	TCGA-BH-A0EE	BRCA
chr1	151190000	151200000	chr1	151740000	151750000	Stromal	TCGA-A2-A0EY	BRCA
chr1	151190000	151200000	chr1	151780000	151790000	Stromal	TCGA-A2-A0YJ	BRCA
chr1	151190000	151200000	chr1	151780000	151790000	Stromal	TCGA-S3-AA0Z	BRCA
chr1	151190000	151200000	chr1	151780000	151790000	Stromal	TCGA-AO-A124	BRCA
chr1	151190000	151200000	chr1	151780000	151790000	Stromal	TCGA-BH-A0E0	BRCA
chr1	151510000	151520000	chr1	151720000	151730000	Stromal	TCGA-A2-A0YJ	BRCA
chr1	151510000	151520000	chr1	151720000	151730000	Stromal	TCGA-MP-A4TE	LUAD
chr1	151510000	151520000	chr1	151720000	151730000	Stromal	TCGA-A2-A0EY	BRCA
chr1	151510000	151520000	chr1	151720000	151730000	Stromal	TCGA-A7-A0CH	BRCA
chr1	151510000	151520000	chr1	151720000	151730000	Stromal	TCGA-MP-A4TF	LUAD
chr1	151510000	151520000	chr1	151720000	151730000	Stromal	TCGA-AO-A124	BRCA
chr1	151510000	151520000	chr1	151720000	151730000	Stromal	TCGA-S3-AA0Z	BRCA
chr1	151510000	151520000	chr1	151720000	151730000	Stromal	TCGA-86-A4P8	LUAD
chr1	151510000	151520000	chr1	151720000	151730000	Stromal	TCGA-BH-A0EE	BRCA
chr1	151510000	151520000	chr1	151720000	151730000	Stromal	TCGA-CF-A3MI	BLCA
chr1	151510000	151520000	chr1	151720000	151730000	Stromal	TCGA-D3-A8GP	SKCM
chr1	151510000	151520000	chr1	151720000	151730000	Stromal	TCGA-AR-A0TV	BRCA
chr1	151510000	151520000	chr1	151720000	151730000	Stromal	TCGA-C8-A12M	BRCA
chr1	151510000	151520000	chr1	151720000	151730000	Stromal	TCGA-BH-A0E0	BRCA
chr1	151510000	151520000	chr1	151790000	151800000	Stromal	TCGA-MP-A4TE	LUAD
chr1	151510000	151520000	chr1	151790000	151800000	Stromal	TCGA-CF-A3MI	BLCA
chr1	151510000	151520000	chr1	151790000	151800000	Stromal	TCGA-BH-A0EE	BRCA
chr1	151510000	151520000	chr1	151790000	151800000	Stromal	TCGA-A2-A0YJ	BRCA
chr1	151510000	151520000	chr1	151790000	151800000	Stromal	TCGA-A2-A0EY	BRCA
chr1	151510000	151520000	chr1	151790000	151800000	Stromal	TCGA-86-A4P8	LUAD
chr1	151510000	151520000	chr1	151790000	151800000	Stromal	TCGA-AO-A124	BRCA
chr1	151510000	151520000	chr1	151790000	151800000	Stromal	TCGA-MP-A4TF	LUAD
chr1	151510000	151520000	chr1	151790000	151800000	Stromal	TCGA-AR-A0TV	BRCA
chr1	151510000	151520000	chr1	151790000	151800000	Stromal	TCGA-CU-A3YL	BLCA
chr1	151510000	151520000	chr1	151790000	151800000	Stromal	TCGA-S3-AA0Z	BRCA
chr1	151510000	151520000	chr1	151790000	151800000	Stromal	TCGA-C8-A12M	BRCA
chr1	151510000	151520000	chr1	151790000	151800000	Stromal	TCGA-BH-A0E0	BRCA
chr1	153540000	153550000	chr1	153720000	153730000	Stromal	TCGA-MM-A564	KIRC
chr1	153540000	153550000	chr1	153720000	153730000	Stromal	TCGA-D3-A8GP	SKCM
chr1	153540000	153550000	chr1	153720000	153730000	Stromal	TCGA-C8-A12M	BRCA
chr1	153540000	153550000	chr1	153720000	153730000	Stromal	TCGA-A2-A0YJ	BRCA
chr1	153540000	153550000	chr1	153720000	153730000	Stromal	TCGA-BH-A0E0	BRCA
chr1	153540000	153550000	chr1	153720000	153730000	Stromal	TCGA-CF-A3MI	BLCA
chr1	153540000	153550000	chr1	153720000	153730000	Stromal	TCGA-S3-AA0Z	BRCA
chr1	153540000	153550000	chr1	153720000	153730000	Stromal	TCGA-AO-A124	BRCA
chr1	153540000	153550000	chr1	153720000	153730000	Stromal	TCGA-MP-A4TE	LUAD
chr1	153540000	153550000	chr1	153720000	153730000	Stromal	TCGA-AR-A0TV	BRCA
chr1	156660000	156670000	chr1	156820000	156830000	Stromal	TCGA-BH-A0EE	BRCA
chr1	156660000	156670000	chr1	156820000	156830000	Stromal	TCGA-AO-A124	BRCA
chr1	156690000	156700000	chr1	156770000	156780000	Stromal	TCGA-S3-AA0Z	BRCA
chr1	156690000	156700000	chr1	156770000	156780000	Stromal	TCGA-CF-A3MI	BLCA
chr1	156690000	156700000	chr1	156900000	156910000	Stromal	TCGA-BH-A0E0	BRCA
chr1	156690000	156700000	chr1	156900000	156910000	Stromal	TCGA-S3-AA0Z	BRCA
chr1	156690000	156700000	chr1	156900000	156910000	Stromal	TCGA-CF-A3MI	BLCA
chr1	156690000	156700000	chr1	156900000	156910000	Stromal	TCGA-CU-A3YL	BLCA
chr1	156690000	156700000	chr1	156900000	156910000	Stromal	TCGA-BL-A13J	BLCA
chr1	156690000	156700000	chr1	156900000	156910000	Stromal	TCGA-A2-A0YJ	BRCA
chr1	156700000	156710000	chr1	156810000	156820000	Stromal	TCGA-A2-A0YJ	BRCA
chr1	156700000	156710000	chr1	156810000	156820000	Stromal	TCGA-CF-A3MI	BLCA
chr1	156700000	156710000	chr1	156810000	156820000	Stromal	TCGA-AO-A124	BRCA
chr1	156700000	156710000	chr1	156810000	156820000	Stromal	TCGA-BH-A0EE	BRCA
chr1	156700000	156710000	chr1	156810000	156820000	Stromal	TCGA-BH-A0E0	BRCA
chr1	156740000	156750000	chr1	156890000	156900000	Stromal	TCGA-D3-A8GP	SKCM
chr1	156740000	156750000	chr1	156890000	156900000	Stromal	TCGA-MP-A4TF	LUAD
chr1	156740000	156750000	chr1	156890000	156900000	Stromal	TCGA-CF-A3MI	BLCA
chr1	156740000	156750000	chr1	156890000	156900000	Stromal	TCGA-BH-A0E0	BRCA
chr1	156740000	156750000	chr1	156890000	156900000	Stromal	TCGA-CU-A3YL	BLCA
chr1	156740000	156750000	chr1	156890000	156900000	Stromal	TCGA-A2-A0YJ	BRCA
chr1	156740000	156750000	chr1	156890000	156900000	Stromal	TCGA-BH-A0EE	BRCA
chr1	156740000	156750000	chr1	156890000	156900000	Stromal	TCGA-S3-AA0Z	BRCA
chr1	156750000	156760000	chr1	156920000	156930000	Stromal	TCGA-D3-A8GP	SKCM
chr1	156750000	156760000	chr1	156920000	156930000	Stromal	TCGA-MP-A4TF	LUAD
chr1	156750000	156760000	chr1	156920000	156930000	Stromal	TCGA-A7-A0CH	BRCA
chr1	156750000	156760000	chr1	156920000	156930000	Stromal	TCGA-S3-AA0Z	BRCA
chr1	156750000	156760000	chr1	156920000	156930000	Stromal	TCGA-CU-A3YL	BLCA
chr1	156750000	156760000	chr1	156920000	156930000	Stromal	TCGA-BH-A0E0	BRCA
chr1	156750000	156760000	chr1	156920000	156930000	Stromal	TCGA-AO-A124	BRCA
chr1	161050000	161060000	chr1	161150000	161160000	Stromal	TCGA-BL-A13J	BLCA
chr1	161050000	161060000	chr1	161150000	161160000	Stromal	TCGA-D3-A8GP	SKCM
chr1	161050000	161060000	chr1	161150000	161160000	Stromal	TCGA-AO-A124	BRCA
chr1	161050000	161060000	chr1	161150000	161160000	Stromal	TCGA-S3-AA0Z	BRCA
chr1	161050000	161060000	chr1	161150000	161160000	Stromal	TCGA-A2-A0YJ	BRCA
chr1	161050000	161060000	chr1	161150000	161160000	Stromal	TCGA-A2-A0EY	BRCA
chr1	161050000	161060000	chr1	161150000	161160000	Stromal	TCGA-C8-A12M	BRCA
chr1	161050000	161060000	chr1	161150000	161160000	Stromal	TCGA-BH-A0E0	BRCA
chr1	161050000	161060000	chr1	161150000	161160000	Stromal	TCGA-BH-A0EE	BRCA
chr1	161080000	161090000	chr1	161150000	161160000	Stromal	TCGA-A7-A0CH	BRCA
chr1	161080000	161090000	chr1	161150000	161160000	Stromal	TCGA-S3-AA0Z	BRCA
chr1	161080000	161090000	chr1	161150000	161160000	Stromal	TCGA-MP-A4TE	LUAD
chr1	161080000	161090000	chr1	161150000	161160000	Stromal	TCGA-AO-A124	BRCA
chr1	161080000	161090000	chr1	161150000	161160000	Stromal	TCGA-BH-A0EE	BRCA
chr1	161080000	161090000	chr1	161150000	161160000	Stromal	TCGA-D3-A8GP	SKCM
chr1	161080000	161090000	chr1	161150000	161160000	Stromal	TCGA-AR-A0TV	BRCA
chr1	161080000	161090000	chr1	161150000	161160000	Stromal	TCGA-A2-A0EY	BRCA
chr1	161080000	161090000	chr1	161150000	161160000	Stromal	TCGA-MP-A4TF	LUAD
chr1	161080000	161090000	chr1	161150000	161160000	Stromal	TCGA-C8-A12M	BRCA
chr1	161080000	161090000	chr1	161150000	161160000	Stromal	TCGA-73-A9RS	LUAD
chr1	161080000	161090000	chr1	161150000	161160000	Stromal	TCGA-CU-A3YL	BLCA
chr1	161080000	161090000	chr1	161150000	161160000	Stromal	TCGA-BL-A13J	BLCA
chr1	161080000	161090000	chr1	161150000	161160000	Stromal	TCGA-A2-A0YJ	BRCA
chr1	161080000	161090000	chr1	161150000	161160000	Stromal	TCGA-CF-A3MI	BLCA
chr1	161080000	161090000	chr1	161150000	161160000	Stromal	TCGA-BH-A0E0	BRCA
chr1	161080000	161090000	chr1	161150000	161160000	Stromal	TCGA-86-A4P8	LUAD
chr1	161150000	161160000	chr1	161250000	161260000	Stromal	TCGA-CF-A3MI	BLCA
chr1	161200000	161210000	chr1	161420000	161430000	Stromal	TCGA-MP-A4TE	LUAD
chr1	161200000	161210000	chr1	161420000	161430000	Stromal	TCGA-AO-A124	BRCA
chr1	161200000	161210000	chr1	161420000	161430000	Stromal	TCGA-S3-AA0Z	BRCA
chr1	165690000	165700000	chr1	165870000	165880000	Stromal	TCGA-BH-A0EE	BRCA
chr1	165690000	165700000	chr1	165870000	165880000	Stromal	TCGA-C8-A12M	BRCA
chr1	165690000	165700000	chr1	165870000	165880000	Stromal	TCGA-86-A4P8	LUAD
chr1	165690000	165700000	chr1	165870000	165880000	Stromal	TCGA-AO-A124	BRCA
chr1	165690000	165700000	chr1	165870000	165880000	Stromal	TCGA-A2-A0YJ	BRCA
chr1	165690000	165700000	chr1	165870000	165880000	Stromal	TCGA-BH-A0E0	BRCA
chr1	165690000	165700000	chr1	165870000	165880000	Stromal	TCGA-A2-A0EY	BRCA
chr1	165690000	165700000	chr1	165870000	165880000	Stromal	TCGA-S3-AA0Z	BRCA
chr1	165690000	165700000	chr1	165870000	165880000	Stromal	TCGA-CU-A3YL	BLCA
chr1	165880000	165890000	chr1	166870000	166880000	Stromal	TCGA-S3-AA0Z	BRCA
chr1	167790000	167800000	chr1	168200000	168210000	Stromal	TCGA-S3-AA0Z	BRCA
chr1	172140000	172150000	chr1	172240000	172250000	Stromal	TCGA-A2-A0EY	BRCA
chr1	172140000	172150000	chr1	172240000	172250000	Stromal	TCGA-BH-A0E0	BRCA
chr1	172140000	172150000	chr1	172240000	172250000	Stromal	TCGA-A2-A0YJ	BRCA
chr1	173400000	173410000	chr1	173860000	173870000	Stromal	TCGA-86-A4P8	LUAD
chr1	173400000	173410000	chr1	173860000	173870000	Stromal	TCGA-A2-A0YJ	BRCA
chr1	178360000	178370000	chr1	178500000	178510000	Stromal	TCGA-BH-A0E0	BRCA
chr1	180560000	180570000	chr1	181110000	181120000	Stromal	TCGA-CF-A3MI	BLCA
chr1	180560000	180570000	chr1	181110000	181120000	Stromal	TCGA-CU-A3YL	BLCA
chr1	180560000	180570000	chr1	181110000	181120000	Stromal	TCGA-A2-A0EY	BRCA
chr1	180560000	180570000	chr1	181110000	181120000	Stromal	TCGA-BH-A0EE	BRCA
chr1	206580000	206590000	chr1	206650000	206660000	Stromal	TCGA-A2-A0YJ	BRCA
chr1	206580000	206590000	chr1	206650000	206660000	Stromal	TCGA-AO-A124	BRCA
chr1	206580000	206590000	chr1	206650000	206660000	Stromal	TCGA-A2-A0EY	BRCA
chr1	206580000	206590000	chr1	206710000	206720000	Stromal	TCGA-A2-A0EY	BRCA
chr1	206580000	206590000	chr1	206710000	206720000	Stromal	TCGA-86-A4P8	LUAD
chr1	212460000	212470000	chr1	212700000	212710000	Stromal	TCGA-A2-A0YJ	BRCA
chr1	212460000	212470000	chr1	212700000	212710000	Stromal	TCGA-S3-AA0Z	BRCA
chr1	221810000	221820000	chr1	222450000	222460000	Stromal	TCGA-AO-A124	BRCA
chr1	221810000	221820000	chr1	222450000	222460000	Stromal	TCGA-S3-AA0Z	BRCA
chr1	221810000	221820000	chr1	222450000	222460000	Stromal	TCGA-A2-A0YJ	BRCA
chr1	223130000	223140000	chr1	224080000	224090000	Stromal	TCGA-S3-AA0Z	BRCA
chr1	224160000	224170000	chr1	224340000	224350000	Stromal	TCGA-AO-A124	BRCA
chr1	224160000	224170000	chr1	224340000	224350000	Stromal	TCGA-BH-A0EE	BRCA
chr1	224160000	224170000	chr1	224340000	224350000	Stromal	TCGA-A2-A0EY	BRCA
chr1	226180000	226190000	chr1	226650000	226660000	Stromal	TCGA-S3-AA0Z	BRCA
chr1	226640000	226650000	chr1	226690000	226700000	Stromal	TCGA-MP-A4TE	LUAD
chr1	226640000	226650000	chr1	226690000	226700000	Stromal	TCGA-A2-A0YJ	BRCA
chr1	226640000	226650000	chr1	226690000	226700000	Stromal	TCGA-S3-AA0Z	BRCA
chr1	226640000	226650000	chr1	226690000	226700000	Stromal	TCGA-A2-A0EY	BRCA
chr1	226640000	226650000	chr1	226690000	226700000	Stromal	TCGA-BH-A0E0	BRCA
chr1	226640000	226650000	chr1	226690000	226700000	Stromal	TCGA-CF-A3MI	BLCA
chr1	226640000	226650000	chr1	226690000	226700000	Stromal	TCGA-BH-A0EE	BRCA
chr1	226640000	226650000	chr1	226690000	226700000	Stromal	TCGA-AO-A124	BRCA
chr1	227720000	227730000	chr1	228280000	228290000	Stromal	TCGA-AO-A124	BRCA
chr1	227760000	227770000	chr1	227910000	227920000	Stromal	TCGA-AO-A124	BRCA
chr1	227760000	227770000	chr1	228290000	228300000	Stromal	TCGA-AO-A124	BRCA
chr1	227900000	227910000	chr1	227940000	227950000	Stromal	TCGA-CF-A3MI	BLCA
chr1	227900000	227910000	chr1	227940000	227950000	Stromal	TCGA-AO-A124	BRCA
chr1	234490000	234500000	chr1	235060000	235070000	Stromal	TCGA-BL-A3JM	BLCA
chr1	234490000	234500000	chr1	235060000	235070000	Stromal	TCGA-C8-A12M	BRCA
chr1	234490000	234500000	chr1	235060000	235070000	Stromal	TCGA-81-5910	GBM
chr1	234490000	234500000	chr1	235060000	235070000	Stromal	TCGA-S3-AA0Z	BRCA
chr1	234490000	234500000	chr1	235060000	235070000	Stromal	TCGA-A7-A0CH	BRCA
chr1	234490000	234500000	chr1	235060000	235070000	Stromal	TCGA-A2-A0YJ	BRCA
chr1	234490000	234500000	chr1	235060000	235070000	Stromal	TCGA-73-A9RS	LUAD
chr1	234490000	234500000	chr1	235060000	235070000	Stromal	TCGA-AY-A8YK	COAD
chr1	234490000	234500000	chr1	235060000	235070000	Stromal	TCGA-AO-A124	BRCA
chr1	234490000	234500000	chr1	235060000	235070000	Stromal	TCGA-CU-A3YL	BLCA
chr1	234490000	234500000	chr1	235060000	235070000	Stromal	TCGA-OX-A56R	GBM
chr1	234490000	234500000	chr1	235060000	235070000	Stromal	TCGA-A2-A0EY	BRCA
chr1	234490000	234500000	chr1	235060000	235070000	Stromal	TCGA-06-A5U0	GBM
chr1	234490000	234500000	chr1	235060000	235070000	Stromal	TCGA-MP-A4TE	LUAD
chr1	234490000	234500000	chr1	235060000	235070000	Stromal	TCGA-MM-A564	KIRC
chr1	234490000	234500000	chr1	235060000	235070000	Stromal	TCGA-BH-A0E0	BRCA
chr1	234490000	234500000	chr1	235060000	235070000	Stromal	TCGA-AR-A0TV	BRCA
chr1	234490000	234500000	chr1	235060000	235070000	Stromal	TCGA-CF-A3MI	BLCA
chr1	234490000	234500000	chr1	235060000	235070000	Stromal	TCGA-86-A4P8	LUAD
chr1	234490000	234500000	chr1	235060000	235070000	Stromal	TCGA-BL-A13J	BLCA
chr1	234490000	234500000	chr1	235060000	235070000	Stromal	TCGA-BH-A0EE	BRCA
chr1	234490000	234500000	chr1	235060000	235070000	Stromal	TCGA-D3-A8GP	SKCM
chr1	234490000	234500000	chr1	235060000	235070000	Stromal	TCGA-D9-A6EC	SKCM
chr1	234490000	234500000	chr1	235060000	235070000	Stromal	TCGA-C8-A133	BRCA
chr1	234560000	234570000	chr1	234920000	234930000	Stromal	TCGA-A2-A0EY	BRCA
chr1	234560000	234570000	chr1	235070000	235080000	Stromal	TCGA-86-A4P8	LUAD
chr1	234560000	234570000	chr1	235070000	235080000	Stromal	TCGA-BH-A0EE	BRCA
chr1	234560000	234570000	chr1	235070000	235080000	Stromal	TCGA-BH-A0E0	BRCA
chr1	234560000	234570000	chr1	235070000	235080000	Stromal	TCGA-S3-AA0Z	BRCA
chr1	234560000	234570000	chr1	235070000	235080000	Stromal	TCGA-A2-A0YJ	BRCA
chr1	234560000	234570000	chr1	235070000	235080000	Stromal	TCGA-CF-A3MI	BLCA
chr1	234560000	234570000	chr1	235070000	235080000	Stromal	TCGA-A7-A0CH	BRCA
chr1	234560000	234570000	chr1	235070000	235080000	Stromal	TCGA-MP-A4TE	LUAD
chr1	234560000	234570000	chr1	235070000	235080000	Stromal	TCGA-A2-A0EY	BRCA
chr1	234560000	234570000	chr1	235070000	235080000	Stromal	TCGA-AO-A124	BRCA
chr1	234560000	234570000	chr1	235070000	235080000	Stromal	TCGA-81-5910	GBM
chr1	234700000	234710000	chr1	235070000	235080000	Stromal	TCGA-S3-AA0Z	BRCA
chr1	234700000	234710000	chr1	235070000	235080000	Stromal	TCGA-C8-A133	BRCA
chr1	234700000	234710000	chr1	235070000	235080000	Stromal	TCGA-BH-A0E0	BRCA
chr1	234700000	234710000	chr1	235070000	235080000	Stromal	TCGA-MP-A4TF	LUAD
chr1	234700000	234710000	chr1	235070000	235080000	Stromal	TCGA-BH-A0EE	BRCA
chr1	234700000	234710000	chr1	235070000	235080000	Stromal	TCGA-MM-A564	KIRC
chr1	234700000	234710000	chr1	235070000	235080000	Stromal	TCGA-86-A4P8	LUAD
chr1	234700000	234710000	chr1	235070000	235080000	Stromal	TCGA-A2-A0EY	BRCA
chr1	234700000	234710000	chr1	235070000	235080000	Stromal	TCGA-AO-A124	BRCA
chr1	234700000	234710000	chr1	235070000	235080000	Stromal	TCGA-AR-A0TV	BRCA
chr1	234700000	234710000	chr1	235070000	235080000	Stromal	TCGA-81-5910	GBM
chr1	234700000	234710000	chr1	235070000	235080000	Stromal	TCGA-MP-A4TE	LUAD
chr1	234700000	234710000	chr1	235070000	235080000	Stromal	TCGA-A2-A0YJ	BRCA
chr1	234700000	234710000	chr1	235070000	235080000	Stromal	TCGA-CF-A3MI	BLCA
chr1	244320000	244330000	chr1	244450000	244460000	Stromal	TCGA-86-A4P8	LUAD
chr1	244320000	244330000	chr1	244450000	244460000	Stromal	TCGA-BH-A0E0	BRCA
chr1	244320000	244330000	chr1	244450000	244460000	Stromal	TCGA-BL-A13J	BLCA
chr1	244320000	244330000	chr1	244450000	244460000	Stromal	TCGA-81-5910	GBM
chr1	244320000	244330000	chr1	244450000	244460000	Stromal	TCGA-A2-A0YJ	BRCA
chr1	244320000	244330000	chr1	244450000	244460000	Stromal	TCGA-A7-A0CH	BRCA
chr1	244320000	244330000	chr1	244450000	244460000	Stromal	TCGA-CF-A3MI	BLCA
chr1	244320000	244330000	chr1	244450000	244460000	Stromal	TCGA-S3-AA0Z	BRCA
chr1	244320000	244330000	chr1	244450000	244460000	Stromal	TCGA-MP-A4TF	LUAD
chr1	244320000	244330000	chr1	244450000	244460000	Stromal	TCGA-AO-A124	BRCA
chr1	244320000	244330000	chr1	244450000	244460000	Stromal	TCGA-BL-A3JM	BLCA
chr1	244320000	244330000	chr1	244450000	244460000	Stromal	TCGA-MP-A4TE	LUAD
chr1	244320000	244330000	chr1	244450000	244460000	Stromal	TCGA-BH-A0EE	BRCA
chr1	244320000	244330000	chr1	244450000	244460000	Stromal	TCGA-CU-A3YL	BLCA
chr1	244320000	244330000	chr1	244450000	244460000	Stromal	TCGA-D9-A6EC	SKCM
chr1	244320000	244330000	chr1	244450000	244460000	Stromal	TCGA-73-A9RS	LUAD
chr1	244320000	244330000	chr1	244450000	244460000	Stromal	TCGA-A2-A0EY	BRCA
chr1	29710000	29720000	chr1	30080000	30090000	Stromal	TCGA-86-A4P8	LUAD
chr1	40860000	40870000	chr1	40900000	40910000	Stromal	TCGA-A2-A0YJ	BRCA
chr1	40860000	40870000	chr1	40900000	40910000	Stromal	TCGA-CU-A3YL	BLCA
chr1	40860000	40870000	chr1	40900000	40910000	Stromal	TCGA-AO-A124	BRCA
chr1	40860000	40870000	chr1	40900000	40910000	Stromal	TCGA-BL-A3JM	BLCA
chr1	40860000	40870000	chr1	40900000	40910000	Stromal	TCGA-A2-A0EY	BRCA
chr1	40860000	40870000	chr1	40900000	40910000	Stromal	TCGA-BH-A0E0	BRCA
chr1	40860000	40870000	chr1	40900000	40910000	Stromal	TCGA-AR-A0TV	BRCA
chr1	40860000	40870000	chr1	40900000	40910000	Stromal	TCGA-C8-A12M	BRCA
chr1	40860000	40870000	chr1	40900000	40910000	Stromal	TCGA-BH-A0EE	BRCA
chr1	40860000	40870000	chr1	40900000	40910000	Stromal	TCGA-S3-AA0Z	BRCA
chr1	40860000	40870000	chr1	40900000	40910000	Stromal	TCGA-CF-A3MI	BLCA
chr1	40900000	40910000	chr1	40940000	40950000	Stromal	TCGA-BH-A0EE	BRCA
chr1	40900000	40910000	chr1	40940000	40950000	Stromal	TCGA-BH-A0E0	BRCA
chr1	40900000	40910000	chr1	40940000	40950000	Stromal	TCGA-CU-A3YL	BLCA
chr1	40900000	40910000	chr1	40940000	40950000	Stromal	TCGA-BL-A3JM	BLCA
chr1	40900000	40910000	chr1	40940000	40950000	Stromal	TCGA-AO-A124	BRCA
chr1	40900000	40910000	chr1	40940000	40950000	Stromal	TCGA-S3-AA0Z	BRCA
chr1	40900000	40910000	chr1	40940000	40950000	Stromal	TCGA-CF-A3MI	BLCA
chr1	40900000	40910000	chr1	40940000	40950000	Stromal	TCGA-A2-A0EY	BRCA
chr1	40900000	40910000	chr1	40940000	40950000	Stromal	TCGA-A2-A0YJ	BRCA
chr1	42960000	42970000	chr1	43340000	43350000	Stromal	TCGA-MP-A4TE	LUAD
chr1	42960000	42970000	chr1	43340000	43350000	Stromal	TCGA-CF-A3MI	BLCA
chr1	42960000	42970000	chr1	43340000	43350000	Stromal	TCGA-AO-A124	BRCA
chr1	42960000	42970000	chr1	43340000	43350000	Stromal	TCGA-BH-A0EE	BRCA
chr1	44860000	44870000	chr1	45040000	45050000	Stromal	TCGA-86-A4P8	LUAD
chr1	44860000	44870000	chr1	45340000	45350000	Stromal	TCGA-BH-A0EE	BRCA
chr1	58570000	58580000	chr1	58620000	58630000	Stromal	TCGA-A7-A0CH	BRCA
chr1	58570000	58580000	chr1	58620000	58630000	Stromal	TCGA-BH-A0EE	BRCA
chr1	58570000	58580000	chr1	58620000	58630000	Stromal	TCGA-BL-A13J	BLCA
chr1	58570000	58580000	chr1	58620000	58630000	Stromal	TCGA-CF-A3MI	BLCA
chr1	58570000	58580000	chr1	58620000	58630000	Stromal	TCGA-A2-A0YJ	BRCA
chr1	58570000	58580000	chr1	58620000	58630000	Stromal	TCGA-86-A4P8	LUAD
chr1	58570000	58580000	chr1	58620000	58630000	Stromal	TCGA-BL-A3JM	BLCA
chr1	58570000	58580000	chr1	58620000	58630000	Stromal	TCGA-MP-A4TF	LUAD
chr1	58570000	58580000	chr1	58620000	58630000	Stromal	TCGA-S3-AA0Z	BRCA
chr1	58570000	58580000	chr1	58620000	58630000	Stromal	TCGA-CU-A3YL	BLCA
chr1	58570000	58580000	chr1	58620000	58630000	Stromal	TCGA-MP-A4TE	LUAD
chr1	58570000	58580000	chr1	58620000	58630000	Stromal	TCGA-C8-A133	BRCA
chr1	58570000	58580000	chr1	58620000	58630000	Stromal	TCGA-73-A9RS	LUAD
chr1	58570000	58580000	chr1	58620000	58630000	Stromal	TCGA-A2-A0EY	BRCA
chr1	58570000	58580000	chr1	58650000	58660000	Stromal	TCGA-A7-A0CH	BRCA
chr1	58570000	58580000	chr1	58650000	58660000	Stromal	TCGA-A2-A0EY	BRCA
chr1	58570000	58580000	chr1	58650000	58660000	Stromal	TCGA-S3-AA0Z	BRCA
chr1	58570000	58580000	chr1	58650000	58660000	Stromal	TCGA-CF-A3MI	BLCA
chr1	58570000	58580000	chr1	58650000	58660000	Stromal	TCGA-BH-A0E0	BRCA
chr1	58570000	58580000	chr1	58650000	58660000	Stromal	TCGA-BH-A0EE	BRCA
chr1	58570000	58580000	chr1	58650000	58660000	Stromal	TCGA-86-A4P8	LUAD
chr1	58570000	58580000	chr1	58650000	58660000	Stromal	TCGA-A2-A0YJ	BRCA
chr1	58570000	58580000	chr1	58650000	58660000	Stromal	TCGA-BL-A3JM	BLCA
chr1	58570000	58580000	chr1	58650000	58660000	Stromal	TCGA-C8-A133	BRCA
chr1	58570000	58580000	chr1	58650000	58660000	Stromal	TCGA-CU-A3YL	BLCA
chr1	6470000	6480000	chr1	6600000	6610000	Stromal	TCGA-AO-A124	BRCA
chr1	6470000	6480000	chr1	6600000	6610000	Stromal	TCGA-BH-A0EE	BRCA
chr1	6470000	6480000	chr1	6600000	6610000	Stromal	TCGA-CF-A3MI	BLCA
chr1	6470000	6480000	chr1	6600000	6610000	Stromal	TCGA-S3-AA0Z	BRCA
chr10	103710000	103720000	chr10	103870000	103880000	Stromal	TCGA-CF-A3MI	BLCA
chr10	103710000	103720000	chr10	103870000	103880000	Stromal	TCGA-D9-A6EC	SKCM
chr10	103710000	103720000	chr10	103870000	103880000	Stromal	TCGA-A2-A0EY	BRCA
chr10	103710000	103720000	chr10	103870000	103880000	Stromal	TCGA-73-A9RS	LUAD
chr10	103710000	103720000	chr10	103870000	103880000	Stromal	TCGA-D3-A8GP	SKCM
chr10	103710000	103720000	chr10	103870000	103880000	Stromal	TCGA-AA-A01S	COAD
chr10	103710000	103720000	chr10	103870000	103880000	Stromal	TCGA-S3-AA0Z	BRCA
chr10	103710000	103720000	chr10	103870000	103880000	Stromal	TCGA-AO-A124	BRCA
chr10	103710000	103720000	chr10	103870000	103880000	Stromal	TCGA-C8-A12M	BRCA
chr10	103710000	103720000	chr10	103870000	103880000	Stromal	TCGA-BL-A13J	BLCA
chr10	103710000	103720000	chr10	103870000	103880000	Stromal	TCGA-BH-A0E0	BRCA
chr10	103710000	103720000	chr10	103870000	103880000	Stromal	TCGA-AR-A0TV	BRCA
chr10	103710000	103720000	chr10	103870000	103880000	Stromal	TCGA-BH-A0EE	BRCA
chr10	103710000	103720000	chr10	103870000	103880000	Stromal	TCGA-CU-A3YL	BLCA
chr10	103710000	103720000	chr10	103870000	103880000	Stromal	TCGA-A2-A0YJ	BRCA
chr10	103710000	103720000	chr10	103900000	103910000	Stromal	TCGA-S3-AA0Z	BRCA
chr10	103740000	103750000	chr10	103790000	103800000	Stromal	TCGA-AO-A124	BRCA
chr10	103740000	103750000	chr10	103790000	103800000	Stromal	TCGA-BL-A3JM	BLCA
chr10	103740000	103750000	chr10	103790000	103800000	Stromal	TCGA-S3-AA0Z	BRCA
chr10	103740000	103750000	chr10	103790000	103800000	Stromal	TCGA-BH-A0EE	BRCA
chr10	103740000	103750000	chr10	103790000	103800000	Stromal	TCGA-CF-A3MI	BLCA
chr10	103740000	103750000	chr10	103790000	103800000	Stromal	TCGA-MP-A4TF	LUAD
chr10	103740000	103750000	chr10	103790000	103800000	Stromal	TCGA-A2-A0YJ	BRCA
chr10	103740000	103750000	chr10	103790000	103800000	Stromal	TCGA-MP-A4TE	LUAD
chr10	103740000	103750000	chr10	103790000	103800000	Stromal	TCGA-C8-A12M	BRCA
chr10	103740000	103750000	chr10	103790000	103800000	Stromal	TCGA-CU-A3YL	BLCA
chr10	103740000	103750000	chr10	103790000	103800000	Stromal	TCGA-A2-A0EY	BRCA
chr10	103780000	103790000	chr10	103850000	103860000	Stromal	TCGA-A2-A0YJ	BRCA
chr10	103780000	103790000	chr10	103850000	103860000	Stromal	TCGA-A7-A0CH	BRCA
chr10	103780000	103790000	chr10	103850000	103860000	Stromal	TCGA-AA-A01S	COAD
chr10	103780000	103790000	chr10	103850000	103860000	Stromal	TCGA-AO-A124	BRCA
chr10	103780000	103790000	chr10	103850000	103860000	Stromal	TCGA-CF-A3MI	BLCA
chr10	103780000	103790000	chr10	103850000	103860000	Stromal	TCGA-BH-A0E0	BRCA
chr10	103780000	103790000	chr10	103850000	103860000	Stromal	TCGA-S3-AA0Z	BRCA
chr10	103780000	103790000	chr10	103850000	103860000	Stromal	TCGA-BL-A13J	BLCA
chr10	103780000	103790000	chr10	103850000	103860000	Stromal	TCGA-CU-A3YL	BLCA
chr10	103780000	103790000	chr10	103850000	103860000	Stromal	TCGA-MP-A4TF	LUAD
chr10	103780000	103790000	chr10	103850000	103860000	Stromal	TCGA-A2-A0EY	BRCA
chr10	103780000	103790000	chr10	103850000	103860000	Stromal	TCGA-BL-A3JM	BLCA
chr10	103780000	103790000	chr10	103850000	103860000	Stromal	TCGA-86-A4P8	LUAD
chr10	103780000	103790000	chr10	103850000	103860000	Stromal	TCGA-C8-A12M	BRCA
chr10	103780000	103790000	chr10	103850000	103860000	Stromal	TCGA-BH-A0EE	BRCA
chr10	103780000	103790000	chr10	103850000	103860000	Stromal	TCGA-MP-A4TE	LUAD
chr10	103780000	103790000	chr10	103850000	103860000	Stromal	TCGA-AY-A8YK	COAD
chr10	103780000	103790000	chr10	103880000	103890000	Stromal	TCGA-CF-A3MI	BLCA
chr10	103780000	103790000	chr10	103880000	103890000	Stromal	TCGA-CU-A3YL	BLCA
chr10	103780000	103790000	chr10	103880000	103890000	Stromal	TCGA-A2-A0EY	BRCA
chr10	103780000	103790000	chr10	103880000	103890000	Stromal	TCGA-MP-A4TE	LUAD
chr10	129250000	129260000	chr10	129460000	129470000	Stromal	TCGA-A2-A0YJ	BRCA
chr10	24250000	24260000	chr10	24490000	24500000	Stromal	TCGA-BH-A0EE	BRCA
chr10	24250000	24260000	chr10	24490000	24500000	Stromal	TCGA-CF-A3MI	BLCA
chr10	24250000	24260000	chr10	24490000	24500000	Stromal	TCGA-A2-A0EY	BRCA
chr10	24250000	24260000	chr10	24490000	24500000	Stromal	TCGA-AO-A124	BRCA
chr10	24250000	24260000	chr10	24490000	24500000	Stromal	TCGA-S3-AA0Z	BRCA
chr10	24250000	24260000	chr10	24490000	24500000	Stromal	TCGA-A2-A0YJ	BRCA
chr10	24250000	24260000	chr10	24490000	24500000	Stromal	TCGA-AR-A0TV	BRCA
chr10	24250000	24260000	chr10	24490000	24500000	Stromal	TCGA-C8-A12M	BRCA
chr10	24250000	24260000	chr10	24490000	24500000	Stromal	TCGA-BL-A13J	BLCA
chr10	24250000	24260000	chr10	24490000	24500000	Stromal	TCGA-CU-A3YL	BLCA
chr10	24370000	24380000	chr10	24480000	24490000	Stromal	TCGA-A2-A0EY	BRCA
chr10	24370000	24380000	chr10	24480000	24490000	Stromal	TCGA-81-5910	GBM
chr10	24370000	24380000	chr10	24480000	24490000	Stromal	TCGA-S3-AA0Z	BRCA
chr10	24370000	24380000	chr10	24480000	24490000	Stromal	TCGA-BL-A3JM	BLCA
chr10	24370000	24380000	chr10	24480000	24490000	Stromal	TCGA-A7-A0CH	BRCA
chr10	24370000	24380000	chr10	24480000	24490000	Stromal	TCGA-86-A4P8	LUAD
chr10	24370000	24380000	chr10	24480000	24490000	Stromal	TCGA-AO-A124	BRCA
chr10	24370000	24380000	chr10	24480000	24490000	Stromal	TCGA-A2-A0YJ	BRCA
chr10	24370000	24380000	chr10	24480000	24490000	Stromal	TCGA-BH-A0EE	BRCA
chr10	29630000	29640000	chr10	29780000	29790000	Stromal	TCGA-CF-A3MI	BLCA
chr10	29630000	29640000	chr10	29780000	29790000	Stromal	TCGA-MP-A4TE	LUAD
chr10	29630000	29640000	chr10	29780000	29790000	Stromal	TCGA-S3-AA0Z	BRCA
chr10	29630000	29640000	chr10	29780000	29790000	Stromal	TCGA-D3-A8GP	SKCM
chr10	29630000	29640000	chr10	29780000	29790000	Stromal	TCGA-86-A4P8	LUAD
chr10	29630000	29640000	chr10	29780000	29790000	Stromal	TCGA-AO-A124	BRCA
chr10	29630000	29640000	chr10	29780000	29790000	Stromal	TCGA-CU-A3YL	BLCA
chr10	29630000	29640000	chr10	29780000	29790000	Stromal	TCGA-BH-A0EE	BRCA
chr10	29660000	29670000	chr10	29780000	29790000	Stromal	TCGA-CU-A3YL	BLCA
chr10	29660000	29670000	chr10	29780000	29790000	Stromal	TCGA-A2-A0YJ	BRCA
chr10	29660000	29670000	chr10	29780000	29790000	Stromal	TCGA-S3-AA0Z	BRCA
chr10	29660000	29670000	chr10	29780000	29790000	Stromal	TCGA-86-A4P8	LUAD
chr10	29660000	29670000	chr10	29780000	29790000	Stromal	TCGA-CF-A3MI	BLCA
chr10	29660000	29670000	chr10	29780000	29790000	Stromal	TCGA-D9-A6EC	SKCM
chr10	3220000	3230000	chr10	4240000	4250000	Stromal	TCGA-A2-A0YJ	BRCA
chr10	3220000	3230000	chr10	4240000	4250000	Stromal	TCGA-AO-A124	BRCA
chr10	3220000	3230000	chr10	4240000	4250000	Stromal	TCGA-MM-A564	KIRC
chr10	3220000	3230000	chr10	4240000	4250000	Stromal	TCGA-D3-A8GP	SKCM
chr10	33200000	33210000	chr10	33280000	33290000	Stromal	TCGA-MP-A4TE	LUAD
chr10	3430000	3440000	chr10	4250000	4260000	Stromal	TCGA-AO-A124	BRCA
chr10	3470000	3480000	chr10	3530000	3540000	Stromal	TCGA-A2-A0EY	BRCA
chr10	3470000	3480000	chr10	3530000	3540000	Stromal	TCGA-AR-A0TV	BRCA
chr10	3470000	3480000	chr10	3530000	3540000	Stromal	TCGA-BL-A13J	BLCA
chr10	3470000	3480000	chr10	3530000	3540000	Stromal	TCGA-CU-A3YL	BLCA
chr10	3470000	3480000	chr10	3530000	3540000	Stromal	TCGA-MP-A4TF	LUAD
chr10	3470000	3480000	chr10	3530000	3540000	Stromal	TCGA-BH-A0EE	BRCA
chr10	3470000	3480000	chr10	3530000	3540000	Stromal	TCGA-CF-A3MI	BLCA
chr10	3470000	3480000	chr10	3530000	3540000	Stromal	TCGA-81-5910	GBM
chr10	3470000	3480000	chr10	3530000	3540000	Stromal	TCGA-86-A4P8	LUAD
chr10	3470000	3480000	chr10	3530000	3540000	Stromal	TCGA-A2-A0YJ	BRCA
chr10	3470000	3480000	chr10	3530000	3540000	Stromal	TCGA-A7-A0CH	BRCA
chr10	3470000	3480000	chr10	3530000	3540000	Stromal	TCGA-MM-A564	KIRC
chr10	3470000	3480000	chr10	3530000	3540000	Stromal	TCGA-AO-A124	BRCA
chr10	3480000	3490000	chr10	3720000	3730000	Stromal	TCGA-A2-A0YJ	BRCA
chr10	3480000	3490000	chr10	3720000	3730000	Stromal	TCGA-CU-A3YL	BLCA
chr10	3480000	3490000	chr10	3720000	3730000	Stromal	TCGA-BH-A0E0	BRCA
chr10	3480000	3490000	chr10	3720000	3730000	Stromal	TCGA-A2-A0EY	BRCA
chr10	3480000	3490000	chr10	3720000	3730000	Stromal	TCGA-CF-A3MI	BLCA
chr10	3480000	3490000	chr10	3720000	3730000	Stromal	TCGA-86-A4P8	LUAD
chr10	3480000	3490000	chr10	3720000	3730000	Stromal	TCGA-AO-A124	BRCA
chr10	5500000	5510000	chr10	5610000	5620000	Stromal	TCGA-AA-A01S	COAD
chr10	5500000	5510000	chr10	5610000	5620000	Stromal	TCGA-86-A4P8	LUAD
chr10	5500000	5510000	chr10	5610000	5620000	Stromal	TCGA-A2-A0YJ	BRCA
chr10	5500000	5510000	chr10	5610000	5620000	Stromal	TCGA-BH-A0EE	BRCA
chr10	5500000	5510000	chr10	5610000	5620000	Stromal	TCGA-S3-AA0Z	BRCA
chr10	5500000	5510000	chr10	5610000	5620000	Stromal	TCGA-BL-A3JM	BLCA
chr10	5500000	5510000	chr10	5610000	5620000	Stromal	TCGA-CF-A3MI	BLCA
chr10	5500000	5510000	chr10	5610000	5620000	Stromal	TCGA-MP-A4TE	LUAD
chr10	5500000	5510000	chr10	5610000	5620000	Stromal	TCGA-AO-A124	BRCA
chr10	5500000	5510000	chr10	5610000	5620000	Stromal	TCGA-A7-A0CH	BRCA
chr10	5500000	5510000	chr10	5610000	5620000	Stromal	TCGA-CU-A3YL	BLCA
chr10	5500000	5510000	chr10	5610000	5620000	Stromal	TCGA-C8-A133	BRCA
chr10	5500000	5510000	chr10	5610000	5620000	Stromal	TCGA-BH-A0E0	BRCA
chr10	5500000	5510000	chr10	5610000	5620000	Stromal	TCGA-A2-A0EY	BRCA
chr10	5500000	5510000	chr10	5610000	5620000	Stromal	TCGA-AR-A0TV	BRCA
chr10	5500000	5510000	chr10	5610000	5620000	Stromal	TCGA-BL-A13J	BLCA
chr10	5540000	5550000	chr10	5580000	5590000	Stromal	TCGA-A2-A0YJ	BRCA
chr10	5540000	5550000	chr10	5580000	5590000	Stromal	TCGA-BL-A13J	BLCA
chr10	5540000	5550000	chr10	5580000	5590000	Stromal	TCGA-C8-A133	BRCA
chr10	5540000	5550000	chr10	5580000	5590000	Stromal	TCGA-BH-A0E0	BRCA
chr10	5540000	5550000	chr10	5580000	5590000	Stromal	TCGA-S3-AA0Z	BRCA
chr10	5540000	5550000	chr10	5580000	5590000	Stromal	TCGA-AO-A124	BRCA
chr10	5540000	5550000	chr10	5580000	5590000	Stromal	TCGA-MP-A4TF	LUAD
chr10	5540000	5550000	chr10	5580000	5590000	Stromal	TCGA-BH-A0EE	BRCA
chr10	5540000	5550000	chr10	5580000	5590000	Stromal	TCGA-BL-A3JM	BLCA
chr10	5540000	5550000	chr10	5580000	5590000	Stromal	TCGA-86-A4P8	LUAD
chr10	5540000	5550000	chr10	5580000	5590000	Stromal	TCGA-MP-A4TE	LUAD
chr10	5540000	5550000	chr10	5580000	5590000	Stromal	TCGA-CU-A3YL	BLCA
chr10	5540000	5550000	chr10	5580000	5590000	Stromal	TCGA-AR-A0TV	BRCA
chr10	5540000	5550000	chr10	5580000	5590000	Stromal	TCGA-A2-A0EY	BRCA
chr10	5540000	5550000	chr10	5580000	5590000	Stromal	TCGA-AA-A01S	COAD
chr10	5540000	5550000	chr10	5580000	5590000	Stromal	TCGA-CF-A3MI	BLCA
chr10	5540000	5550000	chr10	5610000	5620000	Stromal	TCGA-BL-A3JM	BLCA
chr10	5540000	5550000	chr10	5610000	5620000	Stromal	TCGA-BL-A13J	BLCA
chr10	5540000	5550000	chr10	5610000	5620000	Stromal	TCGA-MP-A4TE	LUAD
chr10	5540000	5550000	chr10	5610000	5620000	Stromal	TCGA-CU-A3YL	BLCA
chr10	5540000	5550000	chr10	5610000	5620000	Stromal	TCGA-MM-A564	KIRC
chr10	5540000	5550000	chr10	5610000	5620000	Stromal	TCGA-BH-A0EE	BRCA
chr10	5540000	5550000	chr10	5610000	5620000	Stromal	TCGA-BH-A0E0	BRCA
chr10	5540000	5550000	chr10	5610000	5620000	Stromal	TCGA-S3-AA0Z	BRCA
chr10	5540000	5550000	chr10	5610000	5620000	Stromal	TCGA-86-A4P8	LUAD
chr10	5540000	5550000	chr10	5610000	5620000	Stromal	TCGA-73-A9RS	LUAD
chr10	5540000	5550000	chr10	5610000	5620000	Stromal	TCGA-AO-A124	BRCA
chr10	5540000	5550000	chr10	5610000	5620000	Stromal	TCGA-C8-A133	BRCA
chr10	5540000	5550000	chr10	5610000	5620000	Stromal	TCGA-A2-A0YJ	BRCA
chr10	5540000	5550000	chr10	5610000	5620000	Stromal	TCGA-AA-A01S	COAD
chr10	5540000	5550000	chr10	5610000	5620000	Stromal	TCGA-CF-A3MI	BLCA
chr10	5540000	5550000	chr10	5610000	5620000	Stromal	TCGA-A7-A0CH	BRCA
chr10	5540000	5550000	chr10	5610000	5620000	Stromal	TCGA-AY-A8YK	COAD
chr10	5540000	5550000	chr10	5610000	5620000	Stromal	TCGA-A2-A0EY	BRCA
chr10	5540000	5550000	chr10	5610000	5620000	Stromal	TCGA-MP-A4TF	LUAD
chr10	5540000	5550000	chr10	5610000	5620000	Stromal	TCGA-AR-A0TV	BRCA
chr10	610000	620000	chr10	940000	950000	Stromal	TCGA-AO-A124	BRCA
chr10	610000	620000	chr10	940000	950000	Stromal	TCGA-S3-AA0Z	BRCA
chr10	640000	650000	chr10	770000	780000	Stromal	TCGA-AO-A124	BRCA
chr10	69330000	69340000	chr10	69380000	69390000	Stromal	TCGA-S3-AA0Z	BRCA
chr10	69330000	69340000	chr10	69380000	69390000	Stromal	TCGA-A2-A0EY	BRCA
chr10	69330000	69340000	chr10	69380000	69390000	Stromal	TCGA-CU-A3YL	BLCA
chr10	69330000	69340000	chr10	69380000	69390000	Stromal	TCGA-MP-A4TE	LUAD
chr10	69330000	69340000	chr10	69380000	69390000	Stromal	TCGA-A2-A0YJ	BRCA
chr10	69330000	69340000	chr10	69380000	69390000	Stromal	TCGA-AR-A0TV	BRCA
chr10	69330000	69340000	chr10	69380000	69390000	Stromal	TCGA-CF-A3MI	BLCA
chr10	69330000	69340000	chr10	69380000	69390000	Stromal	TCGA-BH-A0EE	BRCA
chr10	69330000	69340000	chr10	69380000	69390000	Stromal	TCGA-A7-A0CH	BRCA
chr10	69330000	69340000	chr10	69380000	69390000	Stromal	TCGA-86-A4P8	LUAD
chr10	69330000	69340000	chr10	69380000	69390000	Stromal	TCGA-BL-A13J	BLCA
chr10	69330000	69340000	chr10	69380000	69390000	Stromal	TCGA-AO-A124	BRCA
chr10	69330000	69340000	chr10	69380000	69390000	Stromal	TCGA-C8-A12M	BRCA
chr10	69330000	69340000	chr10	69380000	69390000	Stromal	TCGA-AY-A8YK	COAD
chr10	69330000	69340000	chr10	69380000	69390000	Stromal	TCGA-MP-A4TF	LUAD
chr10	69330000	69340000	chr10	69380000	69390000	Stromal	TCGA-C8-A133	BRCA
chr10	69330000	69340000	chr10	69380000	69390000	Stromal	TCGA-BH-A0E0	BRCA
chr10	70830000	70840000	chr10	71270000	71280000	Stromal	TCGA-BH-A0EE	BRCA
chr10	70830000	70840000	chr10	71270000	71280000	Stromal	TCGA-S3-AA0Z	BRCA
chr10	70830000	70840000	chr10	71270000	71280000	Stromal	TCGA-AO-A124	BRCA
chr10	8030000	8040000	chr10	8330000	8340000	Stromal	TCGA-AO-A124	BRCA
chr10	8060000	8070000	chr10	8330000	8340000	Stromal	TCGA-CU-A3YL	BLCA
chr10	8060000	8070000	chr10	8330000	8340000	Stromal	TCGA-CF-A3MI	BLCA
chr10	8060000	8070000	chr10	8330000	8340000	Stromal	TCGA-AO-A124	BRCA
chr10	8060000	8070000	chr10	8330000	8340000	Stromal	TCGA-86-A4P8	LUAD
chr10	8060000	8070000	chr10	8330000	8340000	Stromal	TCGA-S3-AA0Z	BRCA
chr10	8070000	8080000	chr10	8360000	8370000	Stromal	TCGA-CF-A3MI	BLCA
chr11	10790000	10800000	chr11	10900000	10910000	Stromal	TCGA-AO-A124	BRCA
chr11	10790000	10800000	chr11	10900000	10910000	Stromal	TCGA-CF-A3MI	BLCA
chr11	10790000	10800000	chr11	10900000	10910000	Stromal	TCGA-BH-A0EE	BRCA
chr11	10790000	10800000	chr11	10900000	10910000	Stromal	TCGA-86-A4P8	LUAD
chr11	10790000	10800000	chr11	10900000	10910000	Stromal	TCGA-C8-A12M	BRCA
chr11	10790000	10800000	chr11	10900000	10910000	Stromal	TCGA-A2-A0YJ	BRCA
chr11	10790000	10800000	chr11	10900000	10910000	Stromal	TCGA-D3-A8GP	SKCM
chr11	10790000	10800000	chr11	10900000	10910000	Stromal	TCGA-S3-AA0Z	BRCA
chr11	10790000	10800000	chr11	10900000	10910000	Stromal	TCGA-CU-A3YL	BLCA
chr11	10790000	10800000	chr11	10900000	10910000	Stromal	TCGA-MP-A4TE	LUAD
chr11	10790000	10800000	chr11	10900000	10910000	Stromal	TCGA-EB-A5KH	SKCM
chr11	118570000	118580000	chr11	118700000	118710000	Stromal	TCGA-D3-A8GP	SKCM
chr11	128480000	128490000	chr11	128620000	128630000	Stromal	TCGA-86-A4P8	LUAD
chr11	128480000	128490000	chr11	128620000	128630000	Stromal	TCGA-D3-A8GP	SKCM
chr11	128480000	128490000	chr11	128620000	128630000	Stromal	TCGA-CU-A3YL	BLCA
chr11	128480000	128490000	chr11	128620000	128630000	Stromal	TCGA-A2-A0YJ	BRCA
chr11	128480000	128490000	chr11	128620000	128630000	Stromal	TCGA-S3-AA0Z	BRCA
chr11	128480000	128490000	chr11	128620000	128630000	Stromal	TCGA-AR-A0TV	BRCA
chr11	128480000	128490000	chr11	128620000	128630000	Stromal	TCGA-BH-A0E0	BRCA
chr11	128480000	128490000	chr11	128620000	128630000	Stromal	TCGA-AO-A124	BRCA
chr11	128480000	128490000	chr11	128620000	128630000	Stromal	TCGA-BH-A0EE	BRCA
chr11	128480000	128490000	chr11	128620000	128630000	Stromal	TCGA-CF-A3MI	BLCA
chr11	128480000	128490000	chr11	128620000	128630000	Stromal	TCGA-EB-A5KH	SKCM
chr11	128480000	128490000	chr11	128620000	128630000	Stromal	TCGA-MM-A564	KIRC
chr11	129120000	129130000	chr11	129310000	129320000	Stromal	TCGA-A2-A0YJ	BRCA
chr11	129120000	129130000	chr11	129310000	129320000	Stromal	TCGA-A2-A0EY	BRCA
chr11	129120000	129130000	chr11	129310000	129320000	Stromal	TCGA-AA-A01S	COAD
chr11	129120000	129130000	chr11	129310000	129320000	Stromal	TCGA-BL-A3JM	BLCA
chr11	129120000	129130000	chr11	129310000	129320000	Stromal	TCGA-CF-A3MI	BLCA
chr11	129120000	129130000	chr11	129310000	129320000	Stromal	TCGA-BH-A0EE	BRCA
chr11	129120000	129130000	chr11	129310000	129320000	Stromal	TCGA-86-A4P8	LUAD
chr11	129120000	129130000	chr11	129310000	129320000	Stromal	TCGA-MP-A4TE	LUAD
chr11	129120000	129130000	chr11	129310000	129320000	Stromal	TCGA-S3-AA0Z	BRCA
chr11	129130000	129140000	chr11	129340000	129350000	Stromal	TCGA-BH-A0EE	BRCA
chr11	1310000	1320000	chr11	1570000	1580000	Stromal	TCGA-AO-A124	BRCA
chr11	1310000	1320000	chr11	1570000	1580000	Stromal	TCGA-BL-A3JM	BLCA
chr11	1310000	1320000	chr11	1570000	1580000	Stromal	TCGA-CU-A3YL	BLCA
chr11	1310000	1320000	chr11	1570000	1580000	Stromal	TCGA-81-5910	GBM
chr11	1310000	1320000	chr11	1570000	1580000	Stromal	TCGA-A2-A0YJ	BRCA
chr11	19110000	19120000	chr11	19240000	19250000	Stromal	TCGA-BH-A0EE	BRCA
chr11	19110000	19120000	chr11	19240000	19250000	Stromal	TCGA-MP-A4TE	LUAD
chr11	19110000	19120000	chr11	19240000	19250000	Stromal	TCGA-A2-A0EY	BRCA
chr11	19110000	19120000	chr11	19240000	19250000	Stromal	TCGA-BH-A0E0	BRCA
chr11	19110000	19120000	chr11	19240000	19250000	Stromal	TCGA-A2-A0YJ	BRCA
chr11	19110000	19120000	chr11	19240000	19250000	Stromal	TCGA-CF-A3MI	BLCA
chr11	19110000	19120000	chr11	19240000	19250000	Stromal	TCGA-86-A4P8	LUAD
chr11	19110000	19120000	chr11	19240000	19250000	Stromal	TCGA-S3-AA0Z	BRCA
chr11	19110000	19120000	chr11	19240000	19250000	Stromal	TCGA-AO-A124	BRCA
chr11	19110000	19120000	chr11	19240000	19250000	Stromal	TCGA-CU-A3YL	BLCA
chr11	19110000	19120000	chr11	19240000	19250000	Stromal	TCGA-MP-A4TF	LUAD
chr11	19140000	19150000	chr11	19240000	19250000	Stromal	TCGA-CU-A3YL	BLCA
chr11	19140000	19150000	chr11	19240000	19250000	Stromal	TCGA-BH-A0EE	BRCA
chr11	19140000	19150000	chr11	19240000	19250000	Stromal	TCGA-A2-A0EY	BRCA
chr11	19140000	19150000	chr11	19240000	19250000	Stromal	TCGA-CF-A3MI	BLCA
chr11	440000	450000	chr11	520000	530000	Stromal	TCGA-AO-A124	BRCA
chr11	440000	450000	chr11	520000	530000	Stromal	TCGA-D3-A8GP	SKCM
chr11	440000	450000	chr11	520000	530000	Stromal	TCGA-CF-A3MI	BLCA
chr11	440000	450000	chr11	520000	530000	Stromal	TCGA-AR-A0TV	BRCA
chr11	440000	450000	chr11	520000	530000	Stromal	TCGA-CU-A3YL	BLCA
chr11	57070000	57080000	chr11	57210000	57220000	Stromal	TCGA-86-A4P8	LUAD
chr11	66030000	66040000	chr11	66250000	66260000	Stromal	TCGA-BH-A0EE	BRCA
chr11	66030000	66040000	chr11	66250000	66260000	Stromal	TCGA-AR-A0TV	BRCA
chr11	66030000	66040000	chr11	66250000	66260000	Stromal	TCGA-AO-A124	BRCA
chr11	66030000	66040000	chr11	66250000	66260000	Stromal	TCGA-A2-A0EY	BRCA
chr11	66030000	66040000	chr11	66250000	66260000	Stromal	TCGA-A2-A0YJ	BRCA
chr11	68340000	68350000	chr11	68380000	68390000	Stromal	TCGA-A2-A0EY	BRCA
chr11	68340000	68350000	chr11	68380000	68390000	Stromal	TCGA-AO-A124	BRCA
chr11	68340000	68350000	chr11	68380000	68390000	Stromal	TCGA-BH-A0E0	BRCA
chr11	68340000	68350000	chr11	68380000	68390000	Stromal	TCGA-S3-AA0Z	BRCA
chr11	68340000	68350000	chr11	68380000	68390000	Stromal	TCGA-A7-A0CH	BRCA
chr11	68340000	68350000	chr11	68380000	68390000	Stromal	TCGA-A2-A0YJ	BRCA
chr11	68340000	68350000	chr11	68380000	68390000	Stromal	TCGA-BH-A0EE	BRCA
chr11	68340000	68350000	chr11	68380000	68390000	Stromal	TCGA-C8-A133	BRCA
chr11	68340000	68350000	chr11	68380000	68390000	Stromal	TCGA-BL-A3JM	BLCA
chr11	68340000	68350000	chr11	68380000	68390000	Stromal	TCGA-86-A4P8	LUAD
chr11	68340000	68350000	chr11	68380000	68390000	Stromal	TCGA-CU-A3YL	BLCA
chr11	68340000	68350000	chr11	68380000	68390000	Stromal	TCGA-CF-A3MI	BLCA
chr11	68340000	68350000	chr11	68380000	68390000	Stromal	TCGA-MP-A4TE	LUAD
chr11	68340000	68350000	chr11	68380000	68390000	Stromal	TCGA-MP-A4TF	LUAD
chr11	68340000	68350000	chr11	68380000	68390000	Stromal	TCGA-AR-A0TV	BRCA
chr11	68340000	68350000	chr11	68380000	68390000	Stromal	TCGA-06-A5U0	GBM
chr12	112900000	112910000	chr12	112940000	112950000	Stromal	TCGA-81-5910	GBM
chr12	112900000	112910000	chr12	112940000	112950000	Stromal	TCGA-73-A9RS	LUAD
chr12	112900000	112910000	chr12	112940000	112950000	Stromal	TCGA-AO-A124	BRCA
chr12	112900000	112910000	chr12	112940000	112950000	Stromal	TCGA-AA-A01S	COAD
chr12	112900000	112910000	chr12	112940000	112950000	Stromal	TCGA-A2-A0YJ	BRCA
chr12	112900000	112910000	chr12	112940000	112950000	Stromal	TCGA-MP-A4TF	LUAD
chr12	112900000	112910000	chr12	112940000	112950000	Stromal	TCGA-BL-A3JM	BLCA
chr12	112900000	112910000	chr12	112940000	112950000	Stromal	TCGA-BH-A0EE	BRCA
chr12	112900000	112910000	chr12	112940000	112950000	Stromal	TCGA-A7-A0CH	BRCA
chr12	112900000	112910000	chr12	112940000	112950000	Stromal	TCGA-S3-AA0Z	BRCA
chr12	112900000	112910000	chr12	112940000	112950000	Stromal	TCGA-MP-A4TE	LUAD
chr12	112900000	112910000	chr12	112940000	112950000	Stromal	TCGA-CU-A3YL	BLCA
chr12	112900000	112910000	chr12	112940000	112950000	Stromal	TCGA-BH-A0E0	BRCA
chr12	112900000	112910000	chr12	112940000	112950000	Stromal	TCGA-86-A4P8	LUAD
chr12	112900000	112910000	chr12	112940000	112950000	Stromal	TCGA-CF-A3MI	BLCA
chr12	112900000	112910000	chr12	112940000	112950000	Stromal	TCGA-A2-A0EY	BRCA
chr12	112900000	112910000	chr12	112940000	112950000	Stromal	TCGA-AR-A0TV	BRCA
chr12	121450000	121460000	chr12	121620000	121630000	Stromal	TCGA-S3-AA0Z	BRCA
chr12	121450000	121460000	chr12	121620000	121630000	Stromal	TCGA-BL-A3JM	BLCA
chr12	121450000	121460000	chr12	121620000	121630000	Stromal	TCGA-AO-A124	BRCA
chr12	121450000	121460000	chr12	121620000	121630000	Stromal	TCGA-86-A4P8	LUAD
chr12	121450000	121460000	chr12	121620000	121630000	Stromal	TCGA-AR-A0TV	BRCA
chr12	121450000	121460000	chr12	121620000	121630000	Stromal	TCGA-BH-A0EE	BRCA
chr12	121450000	121460000	chr12	121620000	121630000	Stromal	TCGA-A2-A0YJ	BRCA
chr12	121450000	121460000	chr12	121620000	121630000	Stromal	TCGA-CU-A3YL	BLCA
chr12	121620000	121630000	chr12	121670000	121680000	Stromal	TCGA-A2-A0EY	BRCA
chr12	121620000	121630000	chr12	121670000	121680000	Stromal	TCGA-OX-A56R	GBM
chr12	121620000	121630000	chr12	121670000	121680000	Stromal	TCGA-S3-AA0Z	BRCA
chr12	121620000	121630000	chr12	121670000	121680000	Stromal	TCGA-CF-A3MI	BLCA
chr12	121620000	121630000	chr12	121670000	121680000	Stromal	TCGA-C8-A133	BRCA
chr12	121620000	121630000	chr12	121670000	121680000	Stromal	TCGA-06-A7TK	GBM
chr12	121620000	121630000	chr12	121670000	121680000	Stromal	TCGA-06-A5U0	GBM
chr12	121620000	121630000	chr12	121670000	121680000	Stromal	TCGA-73-A9RS	LUAD
chr12	121620000	121630000	chr12	121670000	121680000	Stromal	TCGA-81-5910	GBM
chr12	121620000	121630000	chr12	121670000	121680000	Stromal	TCGA-AO-A124	BRCA
chr12	121620000	121630000	chr12	121670000	121680000	Stromal	TCGA-AR-A0TV	BRCA
chr12	121620000	121630000	chr12	121670000	121680000	Stromal	TCGA-D3-A8GP	SKCM
chr12	121620000	121630000	chr12	121670000	121680000	Stromal	TCGA-CU-A3YL	BLCA
chr12	121620000	121630000	chr12	121670000	121680000	Stromal	TCGA-MM-A564	KIRC
chr12	121620000	121630000	chr12	121670000	121680000	Stromal	TCGA-BH-A0EE	BRCA
chr12	121620000	121630000	chr12	121670000	121680000	Stromal	TCGA-86-A4P8	LUAD
chr12	121620000	121630000	chr12	121670000	121680000	Stromal	TCGA-BH-A0E0	BRCA
chr12	121620000	121630000	chr12	121670000	121680000	Stromal	TCGA-A2-A0YJ	BRCA
chr12	121620000	121630000	chr12	121670000	121680000	Stromal	TCGA-BL-A13J	BLCA
chr12	121620000	121630000	chr12	121670000	121680000	Stromal	TCGA-MP-A4TF	LUAD
chr12	121620000	121630000	chr12	121670000	121680000	Stromal	TCGA-MP-A4TE	LUAD
chr12	121620000	121630000	chr12	121670000	121680000	Stromal	TCGA-BL-A3JM	BLCA
chr12	121620000	121630000	chr12	121670000	121680000	Stromal	TCGA-EB-A5KH	SKCM
chr12	31680000	31690000	chr12	31870000	31880000	Stromal	TCGA-A2-A0EY	BRCA
chr12	31680000	31690000	chr12	31870000	31880000	Stromal	TCGA-MP-A4TF	LUAD
chr12	31710000	31720000	chr12	31890000	31900000	Stromal	TCGA-CF-A3MI	BLCA
chr12	31710000	31720000	chr12	31890000	31900000	Stromal	TCGA-86-A4P8	LUAD
chr12	31710000	31720000	chr12	31890000	31900000	Stromal	TCGA-MP-A4TE	LUAD
chr12	31710000	31720000	chr12	31890000	31900000	Stromal	TCGA-EB-A5KH	SKCM
chr12	31710000	31720000	chr12	31890000	31900000	Stromal	TCGA-BH-A0EE	BRCA
chr12	31710000	31720000	chr12	31890000	31900000	Stromal	TCGA-D3-A8GP	SKCM
chr12	6040000	6050000	chr12	6220000	6230000	Stromal	TCGA-D9-A6EC	SKCM
chr12	6040000	6050000	chr12	6220000	6230000	Stromal	TCGA-D3-A8GP	SKCM
chr12	96070000	96080000	chr12	96210000	96220000	Stromal	TCGA-C8-A12M	BRCA
chr12	96070000	96080000	chr12	96210000	96220000	Stromal	TCGA-BH-A0EE	BRCA
chr12	96070000	96080000	chr12	96210000	96220000	Stromal	TCGA-AO-A124	BRCA
chr12	96070000	96080000	chr12	96210000	96220000	Stromal	TCGA-CF-A3MI	BLCA
chr12	96070000	96080000	chr12	96210000	96220000	Stromal	TCGA-CU-A3YL	BLCA
chr12	96070000	96080000	chr12	96210000	96220000	Stromal	TCGA-81-5910	GBM
chr12	96070000	96080000	chr12	96210000	96220000	Stromal	TCGA-BL-A3JM	BLCA
chr12	96070000	96080000	chr12	96210000	96220000	Stromal	TCGA-86-A4P8	LUAD
chr12	96070000	96080000	chr12	96210000	96220000	Stromal	TCGA-AR-A0TV	BRCA
chr12	96070000	96080000	chr12	96210000	96220000	Stromal	TCGA-73-A9RS	LUAD
chr12	96070000	96080000	chr12	96210000	96220000	Stromal	TCGA-BH-A0E0	BRCA
chr12	96070000	96080000	chr12	96210000	96220000	Stromal	TCGA-A2-A0EY	BRCA
chr12	96070000	96080000	chr12	96210000	96220000	Stromal	TCGA-MM-A564	KIRC
chr12	96070000	96080000	chr12	96210000	96220000	Stromal	TCGA-A2-A0YJ	BRCA
chr12	96070000	96080000	chr12	96210000	96220000	Stromal	TCGA-MP-A4TF	LUAD
chr12	96070000	96080000	chr12	96210000	96220000	Stromal	TCGA-MP-A4TE	LUAD
chr14	103750000	103760000	chr14	103850000	103860000	Stromal	TCGA-MP-A4TE	LUAD
chr14	103750000	103760000	chr14	103850000	103860000	Stromal	TCGA-BH-A0EE	BRCA
chr14	104970000	104980000	chr14	105120000	105130000	Stromal	TCGA-AO-A124	BRCA
chr14	104970000	104980000	chr14	105120000	105130000	Stromal	TCGA-A2-A0EY	BRCA
chr14	104970000	104980000	chr14	105120000	105130000	Stromal	TCGA-S3-AA0Z	BRCA
chr14	104970000	104980000	chr14	105120000	105130000	Stromal	TCGA-D3-A8GP	SKCM
chr14	105040000	105050000	chr14	105190000	105200000	Stromal	TCGA-MP-A4TE	LUAD
chr14	105120000	105130000	chr14	105180000	105190000	Stromal	TCGA-S3-AA0Z	BRCA
chr14	105120000	105130000	chr14	105180000	105190000	Stromal	TCGA-EB-A5KH	SKCM
chr14	105120000	105130000	chr14	105180000	105190000	Stromal	TCGA-BL-A3JM	BLCA
chr14	105120000	105130000	chr14	105180000	105190000	Stromal	TCGA-AA-A01S	COAD
chr14	105120000	105130000	chr14	105180000	105190000	Stromal	TCGA-D3-A8GP	SKCM
chr14	105120000	105130000	chr14	105180000	105190000	Stromal	TCGA-BH-A0EE	BRCA
chr14	105120000	105130000	chr14	105180000	105190000	Stromal	TCGA-A2-A0YJ	BRCA
chr14	105120000	105130000	chr14	105180000	105190000	Stromal	TCGA-AO-A124	BRCA
chr15	40750000	40760000	chr15	40870000	40880000	Stromal	TCGA-CF-A3MI	BLCA
chr15	40750000	40760000	chr15	40870000	40880000	Stromal	TCGA-BL-A3JM	BLCA
chr15	40750000	40760000	chr15	40870000	40880000	Stromal	TCGA-A2-A0EY	BRCA
chr15	40750000	40760000	chr15	40870000	40880000	Stromal	TCGA-CU-A3YL	BLCA
chr15	40750000	40760000	chr15	40870000	40880000	Stromal	TCGA-C8-A12M	BRCA
chr15	40750000	40760000	chr15	40870000	40880000	Stromal	TCGA-A2-A0YJ	BRCA
chr15	40750000	40760000	chr15	40870000	40880000	Stromal	TCGA-AO-A124	BRCA
chr15	40750000	40760000	chr15	40870000	40880000	Stromal	TCGA-AR-A0TV	BRCA
chr15	40750000	40760000	chr15	40870000	40880000	Stromal	TCGA-BH-A0EE	BRCA
chr15	40750000	40760000	chr15	40870000	40880000	Stromal	TCGA-S3-AA0Z	BRCA
[truncated: 6,570 more rows]

## Sheet: Supplementary Table 6
Chromosome	Start	End	Chromosome	Start	End	Anchor1.node.class	Anchor1.promoter.id	Anchor2.node.class	Anchor2.promoter.id	Sample.ID
chr10	71290000	71300000	chr10	71770000	71780000	gene.body	NA	promoter	VSIR	TCGA-AR-A0TV
chr10	71300000	71310000	chr10	71770000	71780000	gene.body	NA	promoter	VSIR	TCGA-AR-A0TV
chr12	6730000	6740000	chr12	6770000	6780000	promoter	COPS7A	promoter	LAG3,PTMS	TCGA-AR-A0TV
chr12	6770000	6780000	chr12	6820000	6830000	promoter	LAG3,PTMS	promoter	P3H3,GPR162	TCGA-AR-A0TV
chr10	71310000	71320000	chr10	71770000	71780000	promoter	SLC29A3	promoter	VSIR	TCGA-AR-A0TV
chr10	71770000	71780000	chr10	71850000	71860000	promoter	VSIR	promoter	PSAP, ENST00000394934,ENST00000610929	TCGA-AR-A0TV
chr10	71760000	71770000	chr10	72310000	72320000	promoter	VSIR	distal	NA	TCGA-AR-A0TV
chr12	6450000	6460000	chr12	6770000	6780000	promoter	TAPBPL,CD27-AS1	promoter	LAG3,PTMS	TCGA-AR-A0TV
chr12	6770000	6780000	chr12	7010000	7020000	promoter	LAG3,PTMS	promoter	LPCAT3	TCGA-AR-A0TV
chr12	6720000	6730000	chr12	6770000	6780000	promoter	COPS7A	promoter	LAG3,PTMS	TCGA-AR-A0TV
chr12	6610000	6620000	chr12	6770000	6780000	promoter	CHD4	promoter	LAG3,PTMS	TCGA-AR-A0TV
chr12	6660000	6670000	chr12	6770000	6780000	promoter	ZNF384,ING4	promoter	LAG3,PTMS	TCGA-AR-A0TV
chr10	71690000	71700000	chr10	71750000	71760000	gene.body	NA	promoter	VSIR	TCGA-BH-A0E0
chr10	71310000	71320000	chr10	71750000	71760000	promoter	SLC29A3	promoter	VSIR	TCGA-BH-A0E0
chr12	6610000	6620000	chr12	6770000	6780000	promoter	CHD4	promoter	LAG3,PTMS	TCGA-A2-A0EY
chr12	6660000	6670000	chr12	6770000	6780000	promoter	ZNF384,ING4	promoter	LAG3,PTMS	TCGA-A2-A0EY
chr12	6640000	6650000	chr12	6770000	6780000	promoter	ACRBP	promoter	LAG3,PTMS	TCGA-A2-A0EY
chr12	6720000	6730000	chr12	6770000	6780000	promoter	COPS7A	promoter	LAG3,PTMS	TCGA-A2-A0EY
chr12	6380000	6390000	chr12	6770000	6780000	promoter	LTBR, SCNN1A	promoter	LAG3,PTMS	TCGA-A2-A0EY
chr12	6470000	6480000	chr12	6770000	6780000	promoter	VAMP1	promoter	LAG3,PTMS	TCGA-A2-A0EY
chr12	6610000	6620000	chr12	6770000	6780000	promoter	CHD4	promoter	LAG3,PTMS	TCGA-BH-A0EE
chr10	71770000	71780000	chr10	71880000	71890000	promoter	VSIR	distal	NA	TCGA-BH-A0EE
chr9	4790000	4800000	chr9	5450000	5460000	promoter	RCL1	promoter	CD274	TCGA-BH-A0EE
chr9	4980000	4990000	chr9	5450000	5460000	promoter	JAK2	promoter	CD274	TCGA-BH-A0EE
chr9	4660000	4670000	chr9	5450000	5460000	promoter	PLPP6,SPATA6L	promoter	CD274	TCGA-BH-A0EE
chr12	6660000	6670000	chr12	6770000	6780000	promoter	ZNF384,ING4	promoter	LAG3,PTMS	TCGA-BH-A0EE
chr9	5450000	5460000	chr9	5620000	5630000	promoter	CD274	promoter	RIC1	TCGA-BH-A0EE
chr9	4740000	4750000	chr9	5450000	5460000	promoter	AK3	promoter	CD274	TCGA-BH-A0EE
chr9	5450000	5460000	chr9	5560000	5570000	promoter	CD274	gene.body	NA	TCGA-BH-A0EE
chr10	71730000	71740000	chr10	71770000	71780000	promoter	C10orf105	promoter	VSIR	TCGA-BH-A0EE
chr10	71770000	71780000	chr10	71810000	71820000	promoter	VSIR	promoter	PSAP	TCGA-BH-A0EE
chr10	71770000	71780000	chr10	71850000	71860000	promoter	VSIR	promoter	PSAP,ENST00000394934,ENST00000610929	TCGA-A2-A0YJ
chr12	6720000	6730000	chr12	6770000	6780000	promoter	COPS7A	promoter	LAG3,PTMS	TCGA-A2-A0YJ
chr12	6660000	6670000	chr12	6770000	6780000	promoter	ZNF384,ING4	promoter	LAG3,PTMS	TCGA-A2-A0YJ
chr10	71770000	71780000	chr10	71860000	71870000	promoter	VSIR	distal	NA	TCGA-A2-A0YJ
chr12	6770000	6780000	chr12	6820000	6830000	promoter	LAG3,PTMS	promoter	P3H3,GPR162	TCGA-A2-A0YJ
chr12	6610000	6620000	chr12	6770000	6780000	promoter	CHD4	promoter	LAG3,PTMS	TCGA-A2-A0YJ
chr12	6610000	6620000	chr12	6770000	6780000	promoter	CHD4	promoter	LAG3,PTMS	TCGA-C8-A12M
chr12	6770000	6780000	chr12	6820000	6830000	promoter	LAG3, PTMS	promoter	P3H3,GPR162	TCGA-06-A7TK
chr12	6450000	6460000	chr12	6770000	6780000	promoter	TAPBPL,CD27-AS1	promoter	LAG3,PTMS	TCGA-06-A7TK
chr12	6770000	6780000	chr12	6940000	6950000	promoter	LAG3,PTMS	promoter	RNU7-1,C12orf57,ATN1,PTPN6	TCGA-06-A7TK
chr12	6610000	6620000	chr12	6770000	6780000	promoter	CHD4	promoter	LAG3,PTMS	TCGA-06-A7TK
chr10	71710000	71720000	chr10	71750000	71760000	promoter	C10orf105,CDH23	promoter	VSIR	TCGA-OX-A56R
chr10	71750000	71760000	chr10	71860000	71870000	promoter	VSIR	distal	NA	TCGA-OX-A56R
chr5	157140000	157150000	chr5	157560000	157570000	promoter	ITK,HAVCR2,MED7	gene.body	NA	TCGA-OX-A56R
chr9	4660000	4670000	chr9	5450000	5460000	promoter	PLPP6,SPATA6L	promoter	CD274	TCGA-MP-A4TF
chr10	71370000	71380000	chr10	71750000	71760000	gene.body	NA	promoter	VSIR	TCGA-86-A4P8
chr10	71310000	71320000	chr10	71770000	71780000	promoter	SLC29A3	promoter	VSIR	TCGA-86-A4P8
chr10	71710000	71720000	chr10	71750000	71760000	promoter	C10orf105,CDH23	promoter	VSIR	TCGA-86-A4P8
chr10	71770000	71780000	chr10	71860000	71870000	promoter	VSIR	distal	NA	TCGA-86-A4P8
chr10	71730000	71740000	chr10	71770000	71780000	promoter	C10orf105	promoter	VSIR	TCGA-86-A4P8
chr10	71750000	71760000	chr10	72330000	72340000	promoter	VSIR	promoter	DNAJB12	TCGA-86-A4P8
chr10	71310000	71320000	chr10	71750000	71760000	promoter	SLC29A3	promoter	VSIR	TCGA-86-A4P8
chr10	71750000	71760000	chr10	72250000	72260000	promoter	VSIR	distal	NA	TCGA-86-A4P8
chr10	71750000	71760000	chr10	72270000	72280000	promoter	VSIR	promoter	DDIT4	TCGA-86-A4P8
chr5	157140000	157150000	chr5	157260000	157270000	promoter	ITK,HAVCR2,MED7	promoter	CYFIP2	TCGA-86-A4P8
chr10	71710000	71720000	chr10	71770000	71780000	promoter	C10orf105,CDH23	promoter	VSIR	TCGA-86-A4P8
chr10	71720000	71730000	chr10	71770000	71780000	promoter	C10orf105	promoter	VSIR	TCGA-86-A4P8
chr5	157100000	157110000	chr5	157140000	157150000	promoter	HAVCR2	promoter	ITK,HAVCR2,MED7	TCGA-86-A4P8
chr10	71770000	71780000	chr10	72250000	72260000	promoter	VSIR	distal	NA	TCGA-86-A4P8
chr10	71750000	71760000	chr10	71850000	71860000	promoter	VSIR	promoter	PSAP,ENST00000394934,ENST00000610929	TCGA-86-A4P8
chr10	71770000	71780000	chr10	71890000	71900000	promoter	VSIR	distal	NA	TCGA-86-A4P8
chr10	71770000	71780000	chr10	72240000	72250000	promoter	VSIR	distal	NA	TCGA-86-A4P8
chr10	71770000	71780000	chr10	72330000	72340000	promoter	VSIR	promoter	DNAJB12	TCGA-86-A4P8
chr10	71370000	71380000	chr10	71770000	71780000	gene.body	NA	promoter	VSIR	TCGA-86-A4P8
chr5	157140000	157150000	chr5	157740000	157750000	promoter	ITK,HAVCR2,MED7	promoter	LSM11,THG1L	TCGA-86-A4P8
chr9	5450000	5460000	chr9	5620000	5630000	promoter	CD274	promoter	RIC1	TCGA-86-A4P8
chr10	71770000	71780000	chr10	71850000	71860000	promoter	VSIR	promoter	PSAP, ENST00000394934,ENST00000610929	TCGA-86-A4P8
chr9	4670000	4680000	chr9	5450000	5460000	promoter	CDC37L1-DT,CDC37L1	promoter	CD274	TCGA-86-A4P8
chr10	71770000	71780000	chr10	71880000	71890000	promoter	VSIR	distal	NA	TCGA-86-A4P8
chr9	4980000	4990000	chr9	5450000	5460000	promoter	JAK2	promoter	CD274	TCGA-86-A4P8
chr9	5450000	5460000	chr9	5830000	5840000	promoter	CD274	promoter	ERMP1	TCGA-86-A4P8
chr9	4660000	4670000	chr9	5450000	5460000	promoter	PLPP6,SPATA6L	promoter	CD274	TCGA-86-A4P8
chr12	6610000	6620000	chr12	6770000	6780000	promoter	CHD4	promoter	LAG3,PTMS	TCGA-D3-A8GP
chr12	6600000	6610000	chr12	6770000	6780000	promoter	CHD4	promoter	LAG3,PTMS	TCGA-D3-A8GP
chr12	6720000	6730000	chr12	6770000	6780000	promoter	COPS7A	promoter	LAG3,PTMS	TCGA-D3-A8GP
chr12	6770000	6780000	chr12	6820000	6830000	promoter	LAG3,PTMS	promoter	P3H3,GPR162	TCGA-D3-A8GP

## Sheet: Supplementary Table 7
Anchor1.Chromosome	Anchor1.Start	Anchor1.End	Anchor2.Chromosome	Anchor2.Start	Anchor2.End	Anchor1.node.class	Anchor1.promoter.id	Anchor2.node.class	Anchor2.promoter.id	SNPS	CONTEXT	MAPPED_TRAIT	Link_SNP	ID	Cancer
chr10	100340000	100350000	chr10	100910000	100920000	promoter	SCD	promoter	SLF2	rs62621207	non_coding_transcript_exon_variant	lung carcinoma		TCGA-D3-A8GP	SKCM
chr10	100340000	100350000	chr10	100910000	100920000	promoter	SCD	promoter	SLF2	rs62621207	non_coding_transcript_exon_variant	lung carcinoma		TCGA-81-5910	GBM
chr10	100340000	100350000	chr10	100910000	100920000	promoter	SCD	promoter	SLF2	rs62621207	non_coding_transcript_exon_variant	lung carcinoma		TCGA-CU-A3YL	BLCA
chr10	21530000	21540000	chr10	21720000	21730000	promoter	MLLT10	gene.body	NA	rs10828247	intron_variant	cancer	rs12253527,rs1416901,rs7084454,rs12251016,rs10828248,rs10828249,rs1802669,rs12779865,rs11012732,rs7098100	TCGA-AR-A0TV	BRCA
chr10	21530000	21540000	chr10	21720000	21730000	promoter	MLLT10	gene.body	NA	rs10828247	intron_variant	cancer	rs12253527,rs1416901,rs7084454,rs12251016,rs10828248,rs10828249,rs1802669,rs12779865,rs11012732,rs7098100	TCGA-D3-A8GP	SKCM
chr10	21530000	21540000	chr10	21720000	21730000	promoter	MLLT10	gene.body	NA	rs10828247	intron_variant	cancer	rs12253527,rs1416901,rs7084454,rs12251016,rs10828248,rs10828249,rs1802669,rs12779865,rs11012732,rs7098100	TCGA-C8-A12M	BRCA
chr10	21530000	21540000	chr10	21720000	21730000	promoter	MLLT10	gene.body	NA	rs10828247	intron_variant	cancer	rs12253527,rs1416901,rs7084454,rs12251016,rs10828248,rs10828249,rs1802669,rs12779865,rs11012732,rs7098100	TCGA-A2-A0EY	BRCA
chr10	21530000	21540000	chr10	21720000	21730000	promoter	MLLT10	gene.body	NA	rs10828247	intron_variant	cancer	rs12253527,rs1416901,rs7084454,rs12251016,rs10828248,rs10828249,rs1802669,rs12779865,rs11012732,rs7098100	TCGA-CF-A3MI	BLCA
chr10	21530000	21540000	chr10	21720000	21730000	promoter	MLLT10	gene.body	NA	rs10828247	intron_variant	cancer	rs12253527,rs1416901,rs7084454,rs12251016,rs10828248,rs10828249,rs1802669,rs12779865,rs11012732,rs7098100	TCGA-A2-A0YJ	BRCA
chr10	21530000	21540000	chr10	21720000	21730000	promoter	MLLT10	gene.body	NA	rs10828247	intron_variant	cancer	rs12253527,rs1416901,rs7084454,rs12251016,rs10828248,rs10828249,rs1802669,rs12779865,rs11012732,rs7098100	TCGA-EB-A5KH	SKCM
chr10	21530000	21540000	chr10	21720000	21730000	promoter	MLLT10	gene.body	NA	rs10828247	intron_variant	cancer	rs12253527,rs1416901,rs7084454,rs12251016,rs10828248,rs10828249,rs1802669,rs12779865,rs11012732,rs7098100	TCGA-06-A5U0	GBM
chr10	21530000	21540000	chr10	21720000	21730000	promoter	MLLT10	gene.body	NA	rs10828247	intron_variant	cancer	rs12253527,rs1416901,rs7084454,rs12251016,rs10828248,rs10828249,rs1802669,rs12779865,rs11012732,rs7098100	TCGA-CU-A3YL	BLCA
chr10	21530000	21540000	chr10	21720000	21730000	promoter	MLLT10	gene.body	NA	rs10828247	intron_variant	cancer	rs12253527,rs1416901,rs7084454,rs12251016,rs10828248,rs10828249,rs1802669,rs12779865,rs11012732,rs7098100	TCGA-86-A4P8	LUAD
chr10	21530000	21540000	chr10	21720000	21730000	promoter	MLLT10	gene.body	NA	rs10828247	intron_variant	breast carcinoma	rs12253527,rs1416901,rs7084454,rs12251016,rs10828248,rs10828249,rs1802669,rs12779865,rs11012732,rs7098100	TCGA-AR-A0TV	BRCA
chr10	21530000	21540000	chr10	21720000	21730000	promoter	MLLT10	gene.body	NA	rs10828247	intron_variant	breast carcinoma	rs12253527,rs1416901,rs7084454,rs12251016,rs10828248,rs10828249,rs1802669,rs12779865,rs11012732,rs7098100	TCGA-D3-A8GP	SKCM
chr10	21530000	21540000	chr10	21720000	21730000	promoter	MLLT10	gene.body	NA	rs10828247	intron_variant	breast carcinoma	rs12253527,rs1416901,rs7084454,rs12251016,rs10828248,rs10828249,rs1802669,rs12779865,rs11012732,rs7098100	TCGA-C8-A12M	BRCA
chr10	21530000	21540000	chr10	21720000	21730000	promoter	MLLT10	gene.body	NA	rs10828247	intron_variant	breast carcinoma	rs12253527,rs1416901,rs7084454,rs12251016,rs10828248,rs10828249,rs1802669,rs12779865,rs11012732,rs7098100	TCGA-A2-A0EY	BRCA
chr10	21530000	21540000	chr10	21720000	21730000	promoter	MLLT10	gene.body	NA	rs10828247	intron_variant	breast carcinoma	rs12253527,rs1416901,rs7084454,rs12251016,rs10828248,rs10828249,rs1802669,rs12779865,rs11012732,rs7098100	TCGA-CF-A3MI	BLCA
chr10	21530000	21540000	chr10	21720000	21730000	promoter	MLLT10	gene.body	NA	rs10828247	intron_variant	breast carcinoma	rs12253527,rs1416901,rs7084454,rs12251016,rs10828248,rs10828249,rs1802669,rs12779865,rs11012732,rs7098100	TCGA-A2-A0YJ	BRCA
chr10	21530000	21540000	chr10	21720000	21730000	promoter	MLLT10	gene.body	NA	rs10828247	intron_variant	breast carcinoma	rs12253527,rs1416901,rs7084454,rs12251016,rs10828248,rs10828249,rs1802669,rs12779865,rs11012732,rs7098100	TCGA-EB-A5KH	SKCM
chr10	21530000	21540000	chr10	21720000	21730000	promoter	MLLT10	gene.body	NA	rs10828247	intron_variant	breast carcinoma	rs12253527,rs1416901,rs7084454,rs12251016,rs10828248,rs10828249,rs1802669,rs12779865,rs11012732,rs7098100	TCGA-06-A5U0	GBM
chr10	21530000	21540000	chr10	21720000	21730000	promoter	MLLT10	gene.body	NA	rs10828247	intron_variant	breast carcinoma	rs12253527,rs1416901,rs7084454,rs12251016,rs10828248,rs10828249,rs1802669,rs12779865,rs11012732,rs7098100	TCGA-CU-A3YL	BLCA
chr10	21530000	21540000	chr10	21720000	21730000	promoter	MLLT10	gene.body	NA	rs10828247	intron_variant	breast carcinoma	rs12253527,rs1416901,rs7084454,rs12251016,rs10828248,rs10828249,rs1802669,rs12779865,rs11012732,rs7098100	TCGA-86-A4P8	LUAD
chr10	78780000	78790000	chr10	79060000	79070000	distal	NA	promoter	ZMIZ1-AS1,ZMIZ1	rs77911174	intron_variant	prostate carcinoma	rs3740256,rs11002805,rs4980020,rs12415516,rs12412033,rs1415845,rs12412430	TCGA-A2-A0YJ	BRCA
chr10	78780000	78790000	chr10	79060000	79070000	distal	NA	promoter	ZMIZ1-AS1,ZMIZ1	rs77911174	intron_variant	prostate carcinoma	rs3740256,rs11002805,rs4980020,rs12415516,rs12412033,rs1415845,rs12412430	TCGA-D3-A8GP	SKCM
chr10	78780000	78790000	chr10	79060000	79070000	distal	NA	promoter	ZMIZ1-AS1,ZMIZ1	rs77911174	intron_variant	prostate carcinoma	rs3740256,rs11002805,rs4980020,rs12415516,rs12412033,rs1415845,rs12412430	TCGA-OX-A56R	GBM
chr10	78780000	78790000	chr10	79060000	79070000	distal	NA	promoter	ZMIZ1-AS1,ZMIZ1	rs77911174	intron_variant	prostate carcinoma	rs3740256,rs11002805,rs4980020,rs12415516,rs12412033,rs1415845,rs12412430	TCGA-S3-AA0Z	BRCA
chr10	78780000	78790000	chr10	79060000	79070000	distal	NA	promoter	ZMIZ1-AS1,ZMIZ1	rs77911174	intron_variant	prostate carcinoma	rs3740256,rs11002805,rs4980020,rs12415516,rs12412033,rs1415845,rs12412430	TCGA-06-A5U0	GBM
chr10	78780000	78790000	chr10	79060000	79070000	distal	NA	promoter	ZMIZ1-AS1,ZMIZ1	rs77911174	intron_variant	prostate carcinoma	rs3740256,rs11002805,rs4980020,rs12415516,rs12412033,rs1415845,rs12412430	TCGA-C8-A12M	BRCA
chr10	78780000	78790000	chr10	79060000	79070000	distal	NA	promoter	ZMIZ1-AS1,ZMIZ1	rs77911174	intron_variant	prostate carcinoma	rs3740256,rs11002805,rs4980020,rs12415516,rs12412033,rs1415845,rs12412430	TCGA-AO-A124	BRCA
chr10	78960000	78970000	chr10	79300000	79310000	promoter	ZMIZ1-AS1	gene.body	NA	rs1250550	intron_variant	marginal zone B-cell lymphoma, multiple sclerosis	rs1250551,rs1782648,rs1250558,rs1272633,rs1250556,rs1250554	TCGA-CF-A3MI	BLCA
chr10	78960000	78970000	chr10	79300000	79310000	promoter	ZMIZ1-AS1	gene.body	NA	rs1250550	intron_variant	marginal zone B-cell lymphoma, multiple sclerosis	rs1250551,rs1782648,rs1250558,rs1272633,rs1250556,rs1250554	TCGA-A2-A0YJ	BRCA
chr10	79140000	79150000	chr10	79280000	79290000	gene.body	NA	promoter	ENST00000446377	rs1782645	intron_variant	colorectal cancer	rs942793,rs1250567	TCGA-D3-A8GP	SKCM
chr10	79140000	79150000	chr10	79280000	79290000	gene.body	NA	promoter	ENST00000446377	rs1782645	intron_variant	colorectal cancer	rs942793,rs1250567	TCGA-CF-A3MI	BLCA
chr10	79300000	79310000	chr10	79340000	79350000	gene.body	NA	promoter	PPIF	rs1250550	intron_variant	marginal zone B-cell lymphoma, multiple sclerosis	rs1250551,rs1782648,rs1250558,rs1272633,rs1250556,rs1250554	TCGA-MP-A4TF	LUAD
chr10	79300000	79310000	chr10	79340000	79350000	gene.body	NA	promoter	PPIF	rs1250550	intron_variant	marginal zone B-cell lymphoma, multiple sclerosis	rs1250551,rs1782648,rs1250558,rs1272633,rs1250556,rs1250554	TCGA-A2-A0YJ	BRCA
chr10	79300000	79310000	chr10	79340000	79350000	gene.body	NA	promoter	PPIF	rs1250550	intron_variant	marginal zone B-cell lymphoma, multiple sclerosis	rs1250551,rs1782648,rs1250558,rs1272633,rs1250556,rs1250554	TCGA-AO-A124	BRCA
chr10	79300000	79310000	chr10	79340000	79350000	gene.body	NA	promoter	PPIF	rs1250550	intron_variant	marginal zone B-cell lymphoma, multiple sclerosis	rs1250551,rs1782648,rs1250558,rs1272633,rs1250556,rs1250554	TCGA-CF-A3MI	BLCA
chr10	79300000	79310000	chr10	79340000	79350000	gene.body	NA	promoter	PPIF	rs1250550	intron_variant	marginal zone B-cell lymphoma, multiple sclerosis	rs1250551,rs1782648,rs1250558,rs1272633,rs1250556,rs1250554	TCGA-CU-A3YL	BLCA
chr12	114670000	114680000	chr12	114710000	114720000	promoter	TBX3	distal	NA	rs59336	intron_variant	colorectal cancer	rs484443,rs551510,rs515746,rs545076	TCGA-CF-A3MI	BLCA
chr12	114670000	114680000	chr12	114710000	114720000	promoter	TBX3	distal	NA	rs59336	intron_variant	colorectal cancer	rs484443,rs551510,rs515746,rs545076	TCGA-BL-A13J	BLCA
chr12	114670000	114680000	chr12	114710000	114720000	promoter	TBX3	distal	NA	rs59336	intron_variant	colorectal cancer	rs484443,rs551510,rs515746,rs545076	TCGA-C8-A12M	BRCA
chr12	114670000	114680000	chr12	115130000	115140000	promoter	TBX3	distal	NA	rs59336	intron_variant	colorectal cancer	rs484443,rs551510,rs515746,rs545076	TCGA-CF-A3MI	BLCA
chr12	114670000	114680000	chr12	115130000	115140000	promoter	TBX3	distal	NA	rs59336	intron_variant	colorectal cancer	rs484443,rs551510,rs515746,rs545076	TCGA-BH-A0EE	BRCA
chr12	114670000	114680000	chr12	115130000	115140000	promoter	TBX3	distal	NA	rs59336	intron_variant	colorectal cancer	rs484443,rs551510,rs515746,rs545076	TCGA-A7-A0CH	BRCA
chr12	114670000	114680000	chr12	115130000	115140000	promoter	TBX3	distal	NA	rs59336	intron_variant	colorectal cancer	rs484443,rs551510,rs515746,rs545076	TCGA-C8-A133	BRCA
chr12	114670000	114680000	chr12	115130000	115140000	promoter	TBX3	distal	NA	rs59336	intron_variant	colorectal cancer	rs484443,rs551510,rs515746,rs545076	TCGA-A2-A0YJ	BRCA
chr12	114670000	114680000	chr12	115130000	115140000	promoter	TBX3	distal	NA	rs59336	intron_variant	colorectal cancer	rs484443,rs551510,rs515746,rs545076	TCGA-D3-A8GP	SKCM
chr12	114670000	114680000	chr12	115130000	115140000	promoter	TBX3	distal	NA	rs59336	intron_variant	colorectal cancer	rs484443,rs551510,rs515746,rs545076	TCGA-AR-A0TV	BRCA
chr12	114670000	114680000	chr12	115130000	115140000	promoter	TBX3	distal	NA	rs59336	intron_variant	colorectal cancer	rs484443,rs551510,rs515746,rs545076	TCGA-A2-A0EY	BRCA
chr12	114670000	114680000	chr12	115130000	115140000	promoter	TBX3	distal	NA	rs59336	intron_variant	colorectal cancer	rs484443,rs551510,rs515746,rs545076	TCGA-S3-AA0Z	BRCA
chr12	114670000	114680000	chr12	115130000	115140000	promoter	TBX3	distal	NA	rs59336	intron_variant	colorectal cancer	rs484443,rs551510,rs515746,rs545076	TCGA-AO-A124	BRCA
chr12	114670000	114680000	chr12	115130000	115140000	promoter	TBX3	distal	NA	rs59336	intron_variant	colorectal cancer	rs484443,rs551510,rs515746,rs545076	TCGA-C8-A12M	BRCA
chr14	64500000	64510000	chr14	64930000	64940000	promoter	ZBTB1,ZBTB25	gene.body	NA	rs148421193	missense_variant	lung carcinoma	rs28370916,rs1951492,rs1951491,rs1951490,rs3813422,rs3813423,rs1467573,rs1467571,rs1467570,rs1467569,rs1957436,rs1957435,rs1957434,rs2884308,rs6573583,rs34918111,rs1957432,rs1957427,rs8009510,rs8009996,rs8008745,rs8013772,rs9783609	TCGA-CU-A3YL	BLCA
chr14	64500000	64510000	chr14	64930000	64940000	promoter	ZBTB1,ZBTB25	gene.body	NA	rs148421193	missense_variant	lung carcinoma	rs28370916,rs1951492,rs1951491,rs1951490,rs3813422,rs3813423,rs1467573,rs1467571,rs1467570,rs1467569,rs1957436,rs1957435,rs1957434,rs2884308,rs6573583,rs34918111,rs1957432,rs1957427,rs8009510,rs8009996,rs8008745,rs8013772,rs9783609	TCGA-CF-A3MI	BLCA
chr16	80710000	80720000	chr16	80800000	80810000	gene.body	NA	promoter	CDYL2	rs72820985	regulatory_region_variant	breast carcinoma	rs74030456,rs6564792,rs12446476,rs34450250,rs1547990,rs1544804,rs200919232,rs191808000,rs11643914,rs11150315,rs74030461,rs74030462,rs74030463,rs74030464	TCGA-BH-A0EE	BRCA
chr16	80710000	80720000	chr16	80800000	80810000	gene.body	NA	promoter	CDYL2	rs72820985	regulatory_region_variant	breast carcinoma	rs74030456,rs6564792,rs12446476,rs34450250,rs1547990,rs1544804,rs200919232,rs191808000,rs11643914,rs11150315,rs74030461,rs74030462,rs74030463,rs74030464	TCGA-C8-A133	BRCA
chr16	80710000	80720000	chr16	80800000	80810000	gene.body	NA	promoter	CDYL2	rs72820985	regulatory_region_variant	breast carcinoma	rs74030456,rs6564792,rs12446476,rs34450250,rs1547990,rs1544804,rs200919232,rs191808000,rs11643914,rs11150315,rs74030461,rs74030462,rs74030463,rs74030464	TCGA-CU-A3YL	BLCA
chr16	80710000	80720000	chr16	80800000	80810000	gene.body	NA	promoter	CDYL2	rs72820985	regulatory_region_variant	breast carcinoma	rs74030456,rs6564792,rs12446476,rs34450250,rs1547990,rs1544804,rs200919232,rs191808000,rs11643914,rs11150315,rs74030461,rs74030462,rs74030463,rs74030464	TCGA-AR-A0TV	BRCA
chr16	80710000	80720000	chr16	80800000	80810000	gene.body	NA	promoter	CDYL2	rs72820985	regulatory_region_variant	breast carcinoma	rs74030456,rs6564792,rs12446476,rs34450250,rs1547990,rs1544804,rs200919232,rs191808000,rs11643914,rs11150315,rs74030461,rs74030462,rs74030463,rs74030464	TCGA-C8-A12M	BRCA
chr17	18090000	18100000	chr17	18130000	18140000	promoter	DRG2	promoter	MYO15A	rs2280777	synonymous_variant	non-melanoma skin carcinoma	rs854784,rs854782	TCGA-BL-A3JM	BLCA
chr17	39200000	39210000	chr17	40050000	40060000	promoter	RPL19,CACNB1	promoter	THRA,MED24,ENST00000614384	rs8078692	intron_variant	pancreatic carcinoma		TCGA-A2-A0YJ	BRCA
chr17	40020000	40030000	chr17	40080000	40090000	promoter	SNORD124,MIR6884,MED24	promoter	THRA	rs2302777	synonymous_variant	multiple myeloma	rs3744245,rs34648856,rs35272691,rs74360532,rs34342173,rs34933056,rs25645,rs11078930,rs56729171,rs11867302,rs12602514,rs2227319,rs2227321,rs2227333,rs12309,rs2270401,rs12451897,rs12453341,rs12451547,rs12453343,rs2302774,rs34453912,rs9916158,rs7502971,rs3935281,rs4072639	TCGA-AR-A0TV	BRCA
chr17	40020000	40030000	chr17	40080000	40090000	promoter	SNORD124,MIR6884,MED24	promoter	THRA	rs2302777	synonymous_variant	multiple myeloma	rs3744245,rs34648856,rs35272691,rs74360532,rs34342173,rs34933056,rs25645,rs11078930,rs56729171,rs11867302,rs12602514,rs2227319,rs2227321,rs2227333,rs12309,rs2270401,rs12451897,rs12453341,rs12451547,rs12453343,rs2302774,rs34453912,rs9916158,rs7502971,rs3935281,rs4072639	TCGA-CF-A3MI	BLCA
chr17	40020000	40030000	chr17	40080000	40090000	promoter	SNORD124,MIR6884,MED24	promoter	THRA	rs2302777	synonymous_variant	multiple myeloma	rs3744245,rs34648856,rs35272691,rs74360532,rs34342173,rs34933056,rs25645,rs11078930,rs56729171,rs11867302,rs12602514,rs2227319,rs2227321,rs2227333,rs12309,rs2270401,rs12451897,rs12453341,rs12451547,rs12453343,rs2302774,rs34453912,rs9916158,rs7502971,rs3935281,rs4072639	TCGA-AO-A124	BRCA
chr17	40020000	40030000	chr17	40080000	40090000	promoter	SNORD124,MIR6884,MED24	promoter	THRA	rs2302777	synonymous_variant	multiple myeloma	rs3744245,rs34648856,rs35272691,rs74360532,rs34342173,rs34933056,rs25645,rs11078930,rs56729171,rs11867302,rs12602514,rs2227319,rs2227321,rs2227333,rs12309,rs2270401,rs12451897,rs12453341,rs12451547,rs12453343,rs2302774,rs34453912,rs9916158,rs7502971,rs3935281,rs4072639	TCGA-A2-A0YJ	BRCA
chr17	40020000	40030000	chr17	40080000	40090000	promoter	SNORD124,MIR6884,MED24	promoter	THRA	rs2302777	synonymous_variant	multiple myeloma	rs3744245,rs34648856,rs35272691,rs74360532,rs34342173,rs34933056,rs25645,rs11078930,rs56729171,rs11867302,rs12602514,rs2227319,rs2227321,rs2227333,rs12309,rs2270401,rs12451897,rs12453341,rs12451547,rs12453343,rs2302774,rs34453912,rs9916158,rs7502971,rs3935281,rs4072639	TCGA-S3-AA0Z	BRCA
chr17	40020000	40030000	chr17	40080000	40090000	promoter	SNORD124,MIR6884,MED24	promoter	THRA	rs2302777	synonymous_variant	multiple myeloma	rs3744245,rs34648856,rs35272691,rs74360532,rs34342173,rs34933056,rs25645,rs11078930,rs56729171,rs11867302,rs12602514,rs2227319,rs2227321,rs2227333,rs12309,rs2270401,rs12451897,rs12453341,rs12451547,rs12453343,rs2302774,rs34453912,rs9916158,rs7502971,rs3935281,rs4072639	TCGA-BH-A0EE	BRCA
chr17	40020000	40030000	chr17	40080000	40090000	promoter	SNORD124,MIR6884,MED24	promoter	THRA	rs2302777	synonymous_variant	multiple myeloma	rs3744245,rs34648856,rs35272691,rs74360532,rs34342173,rs34933056,rs25645,rs11078930,rs56729171,rs11867302,rs12602514,rs2227319,rs2227321,rs2227333,rs12309,rs2270401,rs12451897,rs12453341,rs12451547,rs12453343,rs2302774,rs34453912,rs9916158,rs7502971,rs3935281,rs4072639	TCGA-06-A5U0	GBM
chr17	40020000	40030000	chr17	40080000	40090000	promoter	SNORD124,MIR6884,MED24	promoter	THRA	rs2302777	synonymous_variant	multiple myeloma	rs3744245,rs34648856,rs35272691,rs74360532,rs34342173,rs34933056,rs25645,rs11078930,rs56729171,rs11867302,rs12602514,rs2227319,rs2227321,rs2227333,rs12309,rs2270401,rs12451897,rs12453341,rs12451547,rs12453343,rs2302774,rs34453912,rs9916158,rs7502971,rs3935281,rs4072639	TCGA-C8-A12M	BRCA
chr17	40020000	40030000	chr17	40080000	40090000	promoter	SNORD124,MIR6884,MED24	promoter	THRA	rs2302777	synonymous_variant	multiple myeloma	rs3744245,rs34648856,rs35272691,rs74360532,rs34342173,rs34933056,rs25645,rs11078930,rs56729171,rs11867302,rs12602514,rs2227319,rs2227321,rs2227333,rs12309,rs2270401,rs12451897,rs12453341,rs12451547,rs12453343,rs2302774,rs34453912,rs9916158,rs7502971,rs3935281,rs4072639	TCGA-A2-A0EY	BRCA
chr19	17220000	17230000	chr19	17280000	17290000	promoter	OCEL1	promoter	ANKLE1,USHBP1	rs56069439	non_coding_transcript_exon_variant	estrogen-receptor negative breast cancer	rs4808075,rs10419397,rs4808076,rs111961716,rs113299211,rs4808616,rs55924783,rs28473003,rs13343778,rs10424198,rs67397200	TCGA-C8-A12M	BRCA
chr19	17220000	17230000	chr19	17280000	17290000	promoter	OCEL1	promoter	ANKLE1,USHBP1	rs56069439	non_coding_transcript_exon_variant	estrogen-receptor negative breast cancer	rs4808075,rs10419397,rs4808076,rs111961716,rs113299211,rs4808616,rs55924783,rs28473003,rs13343778,rs10424198,rs67397200	TCGA-AR-A0TV	BRCA
chr19	17220000	17230000	chr19	17280000	17290000	promoter	OCEL1	promoter	ANKLE1,USHBP1	rs56069439	non_coding_transcript_exon_variant	estrogen-receptor negative breast cancer	rs4808075,rs10419397,rs4808076,rs111961716,rs113299211,rs4808616,rs55924783,rs28473003,rs13343778,rs10424198,rs67397200	TCGA-MP-A4TE	LUAD
chr19	17220000	17230000	chr19	17280000	17290000	promoter	OCEL1	promoter	ANKLE1,USHBP1	rs56069439	non_coding_transcript_exon_variant	estrogen-receptor negative breast cancer	rs4808075,rs10419397,rs4808076,rs111961716,rs113299211,rs4808616,rs55924783,rs28473003,rs13343778,rs10424198,rs67397200	TCGA-A2-A0EY	BRCA
chr19	17220000	17230000	chr19	17280000	17290000	promoter	OCEL1	promoter	ANKLE1,USHBP1	rs56069439	non_coding_transcript_exon_variant	estrogen-receptor negative breast cancer	rs4808075,rs10419397,rs4808076,rs111961716,rs113299211,rs4808616,rs55924783,rs28473003,rs13343778,rs10424198,rs67397200	TCGA-D3-A8GP	SKCM
chr19	17220000	17230000	chr19	17280000	17290000	promoter	OCEL1	promoter	ANKLE1,USHBP1	rs56069439	non_coding_transcript_exon_variant	estrogen-receptor negative breast cancer	rs4808075,rs10419397,rs4808076,rs111961716,rs113299211,rs4808616,rs55924783,rs28473003,rs13343778,rs10424198,rs67397200	TCGA-AO-A124	BRCA
chr19	17220000	17230000	chr19	17280000	17290000	promoter	OCEL1	promoter	ANKLE1,USHBP1	rs56069439	non_coding_transcript_exon_variant	estrogen-receptor negative breast cancer	rs4808075,rs10419397,rs4808076,rs111961716,rs113299211,rs4808616,rs55924783,rs28473003,rs13343778,rs10424198,rs67397200	TCGA-CU-A3YL	BLCA
chr19	17220000	17230000	chr19	17280000	17290000	promoter	OCEL1	promoter	ANKLE1,USHBP1	rs8100241	missense_variant	breast carcinoma	rs4609972,rs2363956,rs748850,rs11668840,rs12974508,rs12982058,rs8108174	TCGA-C8-A12M	BRCA
chr19	17220000	17230000	chr19	17280000	17290000	promoter	OCEL1	promoter	ANKLE1,USHBP1	rs8100241	missense_variant	breast carcinoma	rs4609972,rs2363956,rs748850,rs11668840,rs12974508,rs12982058,rs8108174	TCGA-AR-A0TV	BRCA
chr19	17220000	17230000	chr19	17280000	17290000	promoter	OCEL1	promoter	ANKLE1,USHBP1	rs8100241	missense_variant	breast carcinoma	rs4609972,rs2363956,rs748850,rs11668840,rs12974508,rs12982058,rs8108174	TCGA-MP-A4TE	LUAD
chr19	17220000	17230000	chr19	17280000	17290000	promoter	OCEL1	promoter	ANKLE1,USHBP1	rs8100241	missense_variant	breast carcinoma	rs4609972,rs2363956,rs748850,rs11668840,rs12974508,rs12982058,rs8108174	TCGA-A2-A0EY	BRCA
chr19	17220000	17230000	chr19	17280000	17290000	promoter	OCEL1	promoter	ANKLE1,USHBP1	rs8100241	missense_variant	breast carcinoma	rs4609972,rs2363956,rs748850,rs11668840,rs12974508,rs12982058,rs8108174	TCGA-D3-A8GP	SKCM
chr19	17220000	17230000	chr19	17280000	17290000	promoter	OCEL1	promoter	ANKLE1,USHBP1	rs8100241	missense_variant	breast carcinoma	rs4609972,rs2363956,rs748850,rs11668840,rs12974508,rs12982058,rs8108174	TCGA-AO-A124	BRCA
chr19	17220000	17230000	chr19	17280000	17290000	promoter	OCEL1	promoter	ANKLE1,USHBP1	rs8100241	missense_variant	breast carcinoma	rs4609972,rs2363956,rs748850,rs11668840,rs12974508,rs12982058,rs8108174	TCGA-CU-A3YL	BLCA
chr19	17220000	17230000	chr19	17280000	17290000	promoter	OCEL1	promoter	ANKLE1,USHBP1	rs56069439	non_coding_transcript_exon_variant	breast carcinoma	rs4808075,rs10419397,rs4808076,rs111961716,rs113299211,rs4808616,rs55924783,rs28473003,rs13343778,rs10424198,rs67397200	TCGA-C8-A12M	BRCA
chr19	17220000	17230000	chr19	17280000	17290000	promoter	OCEL1	promoter	ANKLE1,USHBP1	rs56069439	non_coding_transcript_exon_variant	breast carcinoma	rs4808075,rs10419397,rs4808076,rs111961716,rs113299211,rs4808616,rs55924783,rs28473003,rs13343778,rs10424198,rs67397200	TCGA-AR-A0TV	BRCA
chr19	17220000	17230000	chr19	17280000	17290000	promoter	OCEL1	promoter	ANKLE1,USHBP1	rs56069439	non_coding_transcript_exon_variant	breast carcinoma	rs4808075,rs10419397,rs4808076,rs111961716,rs113299211,rs4808616,rs55924783,rs28473003,rs13343778,rs10424198,rs67397200	TCGA-MP-A4TE	LUAD
chr19	17220000	17230000	chr19	17280000	17290000	promoter	OCEL1	promoter	ANKLE1,USHBP1	rs56069439	non_coding_transcript_exon_variant	breast carcinoma	rs4808075,rs10419397,rs4808076,rs111961716,rs113299211,rs4808616,rs55924783,rs28473003,rs13343778,rs10424198,rs67397200	TCGA-A2-A0EY	BRCA
chr19	17220000	17230000	chr19	17280000	17290000	promoter	OCEL1	promoter	ANKLE1,USHBP1	rs56069439	non_coding_transcript_exon_variant	breast carcinoma	rs4808075,rs10419397,rs4808076,rs111961716,rs113299211,rs4808616,rs55924783,rs28473003,rs13343778,rs10424198,rs67397200	TCGA-D3-A8GP	SKCM
chr19	17220000	17230000	chr19	17280000	17290000	promoter	OCEL1	promoter	ANKLE1,USHBP1	rs56069439	non_coding_transcript_exon_variant	breast carcinoma	rs4808075,rs10419397,rs4808076,rs111961716,rs113299211,rs4808616,rs55924783,rs28473003,rs13343778,rs10424198,rs67397200	TCGA-AO-A124	BRCA
chr19	17220000	17230000	chr19	17280000	17290000	promoter	OCEL1	promoter	ANKLE1,USHBP1	rs56069439	non_coding_transcript_exon_variant	breast carcinoma	rs4808075,rs10419397,rs4808076,rs111961716,rs113299211,rs4808616,rs55924783,rs28473003,rs13343778,rs10424198,rs67397200	TCGA-CU-A3YL	BLCA
chr19	44690000	44700000	chr19	44730000	44740000	promoter	CEACAM16	distal	NA	rs2927438	intergenic_variant	esophageal adenocarcinoma, digestive system disease, Barrett's esophagus		TCGA-AR-A0TV	BRCA
chr19	44690000	44700000	chr19	44730000	44740000	promoter	CEACAM16	distal	NA	rs2927438	intergenic_variant	esophageal adenocarcinoma, digestive system disease, Barrett's esophagus		TCGA-MP-A4TE	LUAD
chr19	44690000	44700000	chr19	44730000	44740000	promoter	CEACAM16	distal	NA	rs2927438	intergenic_variant	esophageal adenocarcinoma, digestive system disease, Barrett's esophagus		TCGA-C8-A12M	BRCA
chr19	44690000	44700000	chr19	44730000	44740000	promoter	CEACAM16	distal	NA	rs2927438	intergenic_variant	esophageal adenocarcinoma, digestive system disease, Barrett's esophagus		TCGA-AY-A8YK	COAD
chr19	44690000	44700000	chr19	44730000	44740000	promoter	CEACAM16	distal	NA	rs2927438	intergenic_variant	esophageal adenocarcinoma, digestive system disease, Barrett's esophagus		TCGA-A2-A0EY	BRCA
chr19	44690000	44700000	chr19	44730000	44740000	promoter	CEACAM16	distal	NA	rs2927438	intergenic_variant	esophageal adenocarcinoma, digestive system disease, Barrett's esophagus		TCGA-CF-A3MI	BLCA
chr19	44690000	44700000	chr19	44730000	44740000	promoter	CEACAM16	distal	NA	rs2927438	intergenic_variant	esophageal adenocarcinoma, digestive system disease, Barrett's esophagus		TCGA-S3-AA0Z	BRCA
chr19	4840000	4850000	chr19	5570000	5580000	gene.body	NA	promoter	TINCR	rs72981884	intron_variant	lung carcinoma	rs72981887	TCGA-CF-A3MI	BLCA
chr19	52520000	52530000	chr19	52960000	52970000	promoter	ZNF808,ENST00000652567	promoter	ZNF816-ZNF321P,ZNF816	rs162277	regulatory_region_variant	colorectal cancer, breast carcinoma	rs326458,rs162278	TCGA-S3-AA0Z	BRCA
chr19	52520000	52530000	chr19	52960000	52970000	promoter	ZNF808,ENST00000652567	promoter	ZNF816-ZNF321P,ZNF816	rs162277	regulatory_region_variant	colorectal cancer, breast carcinoma	rs326458,rs162278	TCGA-CF-A3MI	BLCA
chr19	52520000	52530000	chr19	52960000	52970000	promoter	ZNF808,ENST00000652567	promoter	ZNF816-ZNF321P,ZNF816	rs162277	regulatory_region_variant	colorectal cancer, breast carcinoma	rs326458,rs162278	TCGA-BH-A0E0	BRCA
chr19	5830000	5840000	chr19	5960000	5970000	promoter	FUT6,ENST00000529165	gene.body	NA	rs3760776	intergenic_variant	cancer biomarker measurement		TCGA-CF-A3MI	BLCA
chr19	5830000	5840000	chr19	5960000	5970000	promoter	FUT6,ENST00000529165	gene.body	NA	rs3760776	intergenic_variant	cancer biomarker measurement		TCGA-A2-A0EY	BRCA
chr19	5830000	5840000	chr19	5960000	5970000	promoter	FUT6,ENST00000529165	gene.body	NA	rs3760776	intergenic_variant	cancer biomarker measurement		TCGA-CU-A3YL	BLCA
chr19	5830000	5840000	chr19	5960000	5970000	promoter	FUT6,ENST00000529165	gene.body	NA	rs3760776	intergenic_variant	cancer biomarker measurement		TCGA-D9-A6EC	SKCM
chr19	5830000	5840000	chr19	5960000	5970000	promoter	FUT6,ENST00000529165	gene.body	NA	rs3760776	intergenic_variant	cancer biomarker measurement		TCGA-BH-A0EE	BRCA
chr19	5830000	5840000	chr19	5960000	5970000	promoter	FUT6,ENST00000529165	gene.body	NA	rs3760776	intergenic_variant	cancer biomarker measurement		TCGA-MP-A4TE	LUAD
chr2	120340000	120350000	chr2	120430000	120440000	promoter	INHBB	distal	NA	rs111595856	regulatory_region_variant	prostate carcinoma		TCGA-C8-A12M	BRCA
chr2	120340000	120350000	chr2	120430000	120440000	promoter	INHBB	distal	NA	rs111595856	regulatory_region_variant	prostate carcinoma		TCGA-AO-A124	BRCA
chr2	120340000	120350000	chr2	120430000	120440000	promoter	INHBB	distal	NA	rs111595856	regulatory_region_variant	prostate carcinoma		TCGA-06-A5U0	GBM
chr2	120340000	120350000	chr2	120430000	120440000	promoter	INHBB	distal	NA	rs111595856	regulatory_region_variant	prostate carcinoma		TCGA-OX-A56R	GBM
chr2	120340000	120350000	chr2	120430000	120440000	promoter	INHBB	distal	NA	rs111595856	regulatory_region_variant	prostate carcinoma		TCGA-81-5910	GBM
chr2	120340000	120350000	chr2	120430000	120440000	promoter	INHBB	distal	NA	rs111595856	regulatory_region_variant	prostate carcinoma		TCGA-A7-A0CH	BRCA
chr2	120340000	120350000	chr2	120430000	120440000	promoter	INHBB	distal	NA	rs111595856	regulatory_region_variant	prostate carcinoma		TCGA-BL-A3JM	BLCA
chr2	120340000	120350000	chr2	120500000	120510000	promoter	INHBB	distal	NA	rs111595856	regulatory_region_variant	prostate carcinoma		TCGA-CU-A3YL	BLCA
chr2	120340000	120350000	chr2	120500000	120510000	promoter	INHBB	distal	NA	rs111595856	regulatory_region_variant	prostate carcinoma		TCGA-CF-A3MI	BLCA
chr2	120340000	120350000	chr2	120500000	120510000	promoter	INHBB	distal	NA	rs111595856	regulatory_region_variant	prostate carcinoma		TCGA-AA-A01S	COAD
chr2	120340000	120350000	chr2	120500000	120510000	promoter	INHBB	distal	NA	rs111595856	regulatory_region_variant	prostate carcinoma		TCGA-C8-A12M	BRCA
chr2	120340000	120350000	chr2	120500000	120510000	promoter	INHBB	distal	NA	rs111595856	regulatory_region_variant	prostate carcinoma		TCGA-06-A5U0	GBM
chr2	120340000	120350000	chr2	120500000	120510000	promoter	INHBB	distal	NA	rs111595856	regulatory_region_variant	prostate carcinoma		TCGA-AO-A124	BRCA
chr2	120340000	120350000	chr2	120500000	120510000	promoter	INHBB	distal	NA	rs111595856	regulatory_region_variant	prostate carcinoma		TCGA-S3-AA0Z	BRCA
chr2	120340000	120350000	chr2	120530000	120540000	promoter	INHBB	distal	NA	rs111595856	regulatory_region_variant	prostate carcinoma		TCGA-C8-A12M	BRCA
chr2	120340000	120350000	chr2	120530000	120540000	promoter	INHBB	distal	NA	rs111595856	regulatory_region_variant	prostate carcinoma		TCGA-81-5910	GBM
chr2	120340000	120350000	chr2	120530000	120540000	promoter	INHBB	distal	NA	rs111595856	regulatory_region_variant	prostate carcinoma		TCGA-AR-A0TV	BRCA
chr2	120340000	120350000	chr2	120530000	120540000	promoter	INHBB	distal	NA	rs111595856	regulatory_region_variant	prostate carcinoma		TCGA-CU-A3YL	BLCA
chr2	120340000	120350000	chr2	120530000	120540000	promoter	INHBB	distal	NA	rs111595856	regulatory_region_variant	prostate carcinoma		TCGA-A2-A0EY	BRCA
chr2	120340000	120350000	chr2	120530000	120540000	promoter	INHBB	distal	NA	rs111595856	regulatory_region_variant	prostate carcinoma		TCGA-A2-A0YJ	BRCA
chr2	120340000	120350000	chr2	120530000	120540000	promoter	INHBB	distal	NA	rs111595856	regulatory_region_variant	prostate carcinoma		TCGA-BH-A0EE	BRCA
chr2	120340000	120350000	chr2	120530000	120540000	promoter	INHBB	distal	NA	rs111595856	regulatory_region_variant	prostate carcinoma		TCGA-MM-A564	KIRC
chr2	120340000	120350000	chr2	120530000	120540000	promoter	INHBB	distal	NA	rs111595856	regulatory_region_variant	prostate carcinoma		TCGA-S3-AA0Z	BRCA
chr2	120340000	120350000	chr2	120530000	120540000	promoter	INHBB	distal	NA	rs111595856	regulatory_region_variant	prostate carcinoma		TCGA-06-A5U0	GBM
chr2	120340000	120350000	chr2	120530000	120540000	promoter	INHBB	distal	NA	rs111595856	regulatory_region_variant	prostate carcinoma		TCGA-OX-A56R	GBM
chr2	120340000	120350000	chr2	120530000	120540000	promoter	INHBB	distal	NA	rs111595856	regulatory_region_variant	prostate carcinoma		TCGA-AO-A124	BRCA
chr2	120340000	120350000	chr2	120530000	120540000	promoter	INHBB	distal	NA	rs111595856	regulatory_region_variant	prostate carcinoma		TCGA-A7-A0CH	BRCA
chr2	200610000	200620000	chr2	200810000	200820000	promoter	AOX1	promoter	BZW1	rs3834130	intron_variant	cancer		TCGA-81-5910	GBM
chr6	32080000	32090000	chr6	32180000	32190000	distal	NA	promoter	MIR6833	rs2856437	intron_variant	cervical carcinoma	rs2022059	TCGA-CF-A3MI	BLCA
chr6	32080000	32090000	chr6	32180000	32190000	distal	NA	promoter	MIR6833	rs2856437	intron_variant	cervical carcinoma	rs2022059	TCGA-D3-A8GP	SKCM
chr6	32080000	32090000	chr6	32180000	32190000	distal	NA	promoter	MIR6833	rs2856437	intron_variant	cervical carcinoma	rs2022059	TCGA-AR-A0TV	BRCA
chr6	32080000	32090000	chr6	32180000	32190000	distal	NA	promoter	MIR6833	rs2856437	intron_variant	cervical carcinoma	rs2022059	TCGA-C8-A12M	BRCA
chr6	32080000	32090000	chr6	32180000	32190000	distal	NA	promoter	MIR6833	rs2856437	intron_variant	cervical carcinoma	rs2022059	TCGA-CU-A3YL	BLCA
chr6	32080000	32090000	chr6	32180000	32190000	distal	NA	promoter	MIR6833	rs2856437	intron_variant	cervical carcinoma	rs2022059	TCGA-A2-A0EY	BRCA
chr8	127400000	127410000	chr8	127740000	127750000	promoter	CCAT2	promoter	CASC11,MYC	rs6983267	non_coding_transcript_exon_variant	colorectal cancer	rs10505477,rs12682374	TCGA-AA-A01S	COAD
chr8	127400000	127410000	chr8	127740000	127750000	promoter	CCAT2	promoter	CASC11,MYC	rs6983267	non_coding_transcript_exon_variant	colorectal cancer	rs10505477,rs12682374	TCGA-S3-AA0Z	BRCA
chr8	127400000	127410000	chr8	127740000	127750000	promoter	CCAT2	promoter	CASC11,MYC	rs6983267	non_coding_transcript_exon_variant	colorectal cancer	rs10505477,rs12682374	TCGA-BH-A0E0	BRCA
chr8	127400000	127410000	chr8	127740000	127750000	promoter	CCAT2	promoter	CASC11,MYC	rs6983267	non_coding_transcript_exon_variant	colorectal cancer	rs10505477,rs12682374	TCGA-AO-A124	BRCA
chr8	127400000	127410000	chr8	127740000	127750000	promoter	CCAT2	promoter	CASC11,MYC	rs6983267	non_coding_transcript_exon_variant	colorectal cancer	rs10505477,rs12682374	TCGA-A2-A0EY	BRCA
chr8	127400000	127410000	chr8	127740000	127750000	promoter	CCAT2	promoter	CASC11,MYC	rs6983267	non_coding_transcript_exon_variant	colorectal cancer	rs10505477,rs12682374	TCGA-CU-A3YL	BLCA
chr8	127400000	127410000	chr8	127740000	127750000	promoter	CCAT2	promoter	CASC11,MYC	rs6983267	non_coding_transcript_exon_variant	colorectal cancer	rs10505477,rs12682374	TCGA-CF-A3MI	BLCA
chr8	127400000	127410000	chr8	127740000	127750000	promoter	CCAT2	promoter	CASC11,MYC	rs6983267	non_coding_transcript_exon_variant	colorectal cancer	rs10505477,rs12682374	TCGA-A2-A0YJ	BRCA
chr8	127400000	127410000	chr8	127740000	127750000	promoter	CCAT2	promoter	CASC11,MYC	rs6983267	non_coding_transcript_exon_variant	cancer	rs10505477,rs12682374	TCGA-AA-A01S	COAD
chr8	127400000	127410000	chr8	127740000	127750000	promoter	CCAT2	promoter	CASC11,MYC	rs6983267	non_coding_transcript_exon_variant	cancer	rs10505477,rs12682374	TCGA-S3-AA0Z	BRCA
chr8	127400000	127410000	chr8	127740000	127750000	promoter	CCAT2	promoter	CASC11,MYC	rs6983267	non_coding_transcript_exon_variant	cancer	rs10505477,rs12682374	TCGA-BH-A0E0	BRCA
chr8	127400000	127410000	chr8	127740000	127750000	promoter	CCAT2	promoter	CASC11,MYC	rs6983267	non_coding_transcript_exon_variant	cancer	rs10505477,rs12682374	TCGA-AO-A124	BRCA
chr8	127400000	127410000	chr8	127740000	127750000	promoter	CCAT2	promoter	CASC11,MYC	rs6983267	non_coding_transcript_exon_variant	cancer	rs10505477,rs12682374	TCGA-A2-A0EY	BRCA
chr8	127400000	127410000	chr8	127740000	127750000	promoter	CCAT2	promoter	CASC11,MYC	rs6983267	non_coding_transcript_exon_variant	cancer	rs10505477,rs12682374	TCGA-CU-A3YL	BLCA
chr8	127400000	127410000	chr8	127740000	127750000	promoter	CCAT2	promoter	CASC11,MYC	rs6983267	non_coding_transcript_exon_variant	cancer	rs10505477,rs12682374	TCGA-CF-A3MI	BLCA
chr8	127400000	127410000	chr8	127740000	127750000	promoter	CCAT2	promoter	CASC11,MYC	rs6983267	non_coding_transcript_exon_variant	cancer	rs10505477,rs12682374	TCGA-A2-A0YJ	BRCA
chr8	127400000	127410000	chr8	127740000	127750000	promoter	CCAT2	promoter	CASC11,MYC	rs10808556	non_coding_transcript_exon_variant	colorectal cancer, polyp of large intestine	rs10505474,rs3847137,rs2060776,rs11778075,rs11784983,rs4871788,rs11998706,rs12678562,rs7837328,rs7837706,rs7837626,rs7837644,rs10956366,rs10956367,rs10956368,rs10956369,rs7013328,rs10956370,rs7018367,rs7018371,rs7018368,rs871135,rs10808557,rs4276648,rs4871022	TCGA-AA-A01S	COAD
chr8	127400000	127410000	chr8	127740000	127750000	promoter	CCAT2	promoter	CASC11,MYC	rs10808556	non_coding_transcript_exon_variant	colorectal cancer, polyp of large intestine	rs10505474,rs3847137,rs2060776,rs11778075,rs11784983,rs4871788,rs11998706,rs12678562,rs7837328,rs7837706,rs7837626,rs7837644,rs10956366,rs10956367,rs10956368,rs10956369,rs7013328,rs10956370,rs7018367,rs7018371,rs7018368,rs871135,rs10808557,rs4276648,rs4871022	TCGA-S3-AA0Z	BRCA
chr8	127400000	127410000	chr8	127740000	127750000	promoter	CCAT2	promoter	CASC11,MYC	rs10808556	non_coding_transcript_exon_variant	colorectal cancer, polyp of large intestine	rs10505474,rs3847137,rs2060776,rs11778075,rs11784983,rs4871788,rs11998706,rs12678562,rs7837328,rs7837706,rs7837626,rs7837644,rs10956366,rs10956367,rs10956368,rs10956369,rs7013328,rs10956370,rs7018367,rs7018371,rs7018368,rs871135,rs10808557,rs4276648,rs4871022	TCGA-BH-A0E0	BRCA
chr8	127400000	127410000	chr8	127740000	127750000	promoter	CCAT2	promoter	CASC11,MYC	rs10808556	non_coding_transcript_exon_variant	colorectal cancer, polyp of large intestine	rs10505474,rs3847137,rs2060776,rs11778075,rs11784983,rs4871788,rs11998706,rs12678562,rs7837328,rs7837706,rs7837626,rs7837644,rs10956366,rs10956367,rs10956368,rs10956369,rs7013328,rs10956370,rs7018367,rs7018371,rs7018368,rs871135,rs10808557,rs4276648,rs4871022	TCGA-AO-A124	BRCA
chr8	127400000	127410000	chr8	127740000	127750000	promoter	CCAT2	promoter	CASC11,MYC	rs10808556	non_coding_transcript_exon_variant	colorectal cancer, polyp of large intestine	rs10505474,rs3847137,rs2060776,rs11778075,rs11784983,rs4871788,rs11998706,rs12678562,rs7837328,rs7837706,rs7837626,rs7837644,rs10956366,rs10956367,rs10956368,rs10956369,rs7013328,rs10956370,rs7018367,rs7018371,rs7018368,rs871135,rs10808557,rs4276648,rs4871022	TCGA-A2-A0EY	BRCA
chr8	127400000	127410000	chr8	127740000	127750000	promoter	CCAT2	promoter	CASC11,MYC	rs10808556	non_coding_transcript_exon_variant	colorectal cancer, polyp of large intestine	rs10505474,rs3847137,rs2060776,rs11778075,rs11784983,rs4871788,rs11998706,rs12678562,rs7837328,rs7837706,rs7837626,rs7837644,rs10956366,rs10956367,rs10956368,rs10956369,rs7013328,rs10956370,rs7018367,rs7018371,rs7018368,rs871135,rs10808557,rs4276648,rs4871022	TCGA-CU-A3YL	BLCA
chr8	127400000	127410000	chr8	127740000	127750000	promoter	CCAT2	promoter	CASC11,MYC	rs10808556	non_coding_transcript_exon_variant	colorectal cancer, polyp of large intestine	rs10505474,rs3847137,rs2060776,rs11778075,rs11784983,rs4871788,rs11998706,rs12678562,rs7837328,rs7837706,rs7837626,rs7837644,rs10956366,rs10956367,rs10956368,rs10956369,rs7013328,rs10956370,rs7018367,rs7018371,rs7018368,rs871135,rs10808557,rs4276648,rs4871022	TCGA-CF-A3MI	BLCA
chr8	127400000	127410000	chr8	127740000	127750000	promoter	CCAT2	promoter	CASC11,MYC	rs10808556	non_coding_transcript_exon_variant	colorectal cancer, polyp of large intestine	rs10505474,rs3847137,rs2060776,rs11778075,rs11784983,rs4871788,rs11998706,rs12678562,rs7837328,rs7837706,rs7837626,rs7837644,rs10956366,rs10956367,rs10956368,rs10956369,rs7013328,rs10956370,rs7018367,rs7018371,rs7018368,rs871135,rs10808557,rs4276648,rs4871022	TCGA-A2-A0YJ	BRCA
chr8	127400000	127410000	chr8	127740000	127750000	promoter	CCAT2	promoter	CASC11,MYC	rs6983267	non_coding_transcript_exon_variant	colorectal cancer, colorectal adenoma	rs10505477,rs12682374	TCGA-AA-A01S	COAD
chr8	127400000	127410000	chr8	127740000	127750000	promoter	CCAT2	promoter	CASC11,MYC	rs6983267	non_coding_transcript_exon_variant	colorectal cancer, colorectal adenoma	rs10505477,rs12682374	TCGA-S3-AA0Z	BRCA
chr8	127400000	127410000	chr8	127740000	127750000	promoter	CCAT2	promoter	CASC11,MYC	rs6983267	non_coding_transcript_exon_variant	colorectal cancer, colorectal adenoma	rs10505477,rs12682374	TCGA-BH-A0E0	BRCA
chr8	127400000	127410000	chr8	127740000	127750000	promoter	CCAT2	promoter	CASC11,MYC	rs6983267	non_coding_transcript_exon_variant	colorectal cancer, colorectal adenoma	rs10505477,rs12682374	TCGA-AO-A124	BRCA
chr8	127400000	127410000	chr8	127740000	127750000	promoter	CCAT2	promoter	CASC11,MYC	rs6983267	non_coding_transcript_exon_variant	colorectal cancer, colorectal adenoma	rs10505477,rs12682374	TCGA-A2-A0EY	BRCA
chr8	127400000	127410000	chr8	127740000	127750000	promoter	CCAT2	promoter	CASC11,MYC	rs6983267	non_coding_transcript_exon_variant	colorectal cancer, colorectal adenoma	rs10505477,rs12682374	TCGA-CU-A3YL	BLCA
chr8	127400000	127410000	chr8	127740000	127750000	promoter	CCAT2	promoter	CASC11,MYC	rs6983267	non_coding_transcript_exon_variant	colorectal cancer, colorectal adenoma	rs10505477,rs12682374	TCGA-CF-A3MI	BLCA
chr8	127400000	127410000	chr8	127740000	127750000	promoter	CCAT2	promoter	CASC11,MYC	rs6983267	non_coding_transcript_exon_variant	colorectal cancer, colorectal adenoma	rs10505477,rs12682374	TCGA-A2-A0YJ	BRCA
chr8	127400000	127410000	chr8	127740000	127750000	promoter	CCAT2	promoter	CASC11,MYC	rs79101886	non_coding_transcript_exon_variant	cancer		TCGA-AA-A01S	COAD
chr8	127400000	127410000	chr8	127740000	127750000	promoter	CCAT2	promoter	CASC11,MYC	rs79101886	non_coding_transcript_exon_variant	cancer		TCGA-S3-AA0Z	BRCA
chr8	127400000	127410000	chr8	127740000	127750000	promoter	CCAT2	promoter	CASC11,MYC	rs79101886	non_coding_transcript_exon_variant	cancer		TCGA-BH-A0E0	BRCA
chr8	127400000	127410000	chr8	127740000	127750000	promoter	CCAT2	promoter	CASC11,MYC	rs79101886	non_coding_transcript_exon_variant	cancer		TCGA-AO-A124	BRCA
chr8	127400000	127410000	chr8	127740000	127750000	promoter	CCAT2	promoter	CASC11,MYC	rs79101886	non_coding_transcript_exon_variant	cancer		TCGA-A2-A0EY	BRCA
chr8	127400000	127410000	chr8	127740000	127750000	promoter	CCAT2	promoter	CASC11,MYC	rs79101886	non_coding_transcript_exon_variant	cancer		TCGA-CU-A3YL	BLCA
chr8	127400000	127410000	chr8	127740000	127750000	promoter	CCAT2	promoter	CASC11,MYC	rs79101886	non_coding_transcript_exon_variant	cancer		TCGA-CF-A3MI	BLCA
chr8	127400000	127410000	chr8	127740000	127750000	promoter	CCAT2	promoter	CASC11,MYC	rs79101886	non_coding_transcript_exon_variant	cancer		TCGA-A2-A0YJ	BRCA
chr8	127400000	127410000	chr8	127740000	127750000	promoter	CCAT2	promoter	CASC11,MYC	rs79101886	non_coding_transcript_exon_variant	colorectal cancer		TCGA-AA-A01S	COAD
chr8	127400000	127410000	chr8	127740000	127750000	promoter	CCAT2	promoter	CASC11,MYC	rs79101886	non_coding_transcript_exon_variant	colorectal cancer		TCGA-S3-AA0Z	BRCA
chr8	127400000	127410000	chr8	127740000	127750000	promoter	CCAT2	promoter	CASC11,MYC	rs79101886	non_coding_transcript_exon_variant	colorectal cancer		TCGA-BH-A0E0	BRCA
chr8	127400000	127410000	chr8	127740000	127750000	promoter	CCAT2	promoter	CASC11,MYC	rs79101886	non_coding_transcript_exon_variant	colorectal cancer		TCGA-AO-A124	BRCA
chr8	127400000	127410000	chr8	127740000	127750000	promoter	CCAT2	promoter	CASC11,MYC	rs79101886	non_coding_transcript_exon_variant	colorectal cancer		TCGA-A2-A0EY	BRCA
chr8	127400000	127410000	chr8	127740000	127750000	promoter	CCAT2	promoter	CASC11,MYC	rs79101886	non_coding_transcript_exon_variant	colorectal cancer		TCGA-CU-A3YL	BLCA
chr8	127400000	127410000	chr8	127740000	127750000	promoter	CCAT2	promoter	CASC11,MYC	rs79101886	non_coding_transcript_exon_variant	colorectal cancer		TCGA-CF-A3MI	BLCA
chr8	127400000	127410000	chr8	127740000	127750000	promoter	CCAT2	promoter	CASC11,MYC	rs79101886	non_coding_transcript_exon_variant	colorectal cancer		TCGA-A2-A0YJ	BRCA
chr8	127400000	127410000	chr8	127740000	127750000	promoter	CCAT2	promoter	CASC11,MYC	rs11784983	intron_variant	colorectal cancer, hormone replacement therapy	rs3847137,rs2060776,rs10808556,rs10505474,rs11778075,rs10956366,rs10956367,rs10956368,rs10956369,rs10956370,rs10808557,rs4871788,rs11998706,rs12678562,rs7837328,rs7837706,rs7837626,rs7837644,rs7013328,rs7018367,rs7018371,rs7018368,rs871135,rs4276648,rs4871022	TCGA-AA-A01S	COAD
chr8	127400000	127410000	chr8	127740000	127750000	promoter	CCAT2	promoter	CASC11,MYC	rs11784983	intron_variant	colorectal cancer, hormone replacement therapy	rs3847137,rs2060776,rs10808556,rs10505474,rs11778075,rs10956366,rs10956367,rs10956368,rs10956369,rs10956370,rs10808557,rs4871788,rs11998706,rs12678562,rs7837328,rs7837706,rs7837626,rs7837644,rs7013328,rs7018367,rs7018371,rs7018368,rs871135,rs4276648,rs4871022	TCGA-S3-AA0Z	BRCA
chr8	127400000	127410000	chr8	127740000	127750000	promoter	CCAT2	promoter	CASC11,MYC	rs11784983	intron_variant	colorectal cancer, hormone replacement therapy	rs3847137,rs2060776,rs10808556,rs10505474,rs11778075,rs10956366,rs10956367,rs10956368,rs10956369,rs10956370,rs10808557,rs4871788,rs11998706,rs12678562,rs7837328,rs7837706,rs7837626,rs7837644,rs7013328,rs7018367,rs7018371,rs7018368,rs871135,rs4276648,rs4871022	TCGA-BH-A0E0	BRCA
chr8	127400000	127410000	chr8	127740000	127750000	promoter	CCAT2	promoter	CASC11,MYC	rs11784983	intron_variant	colorectal cancer, hormone replacement therapy	rs3847137,rs2060776,rs10808556,rs10505474,rs11778075,rs10956366,rs10956367,rs10956368,rs10956369,rs10956370,rs10808557,rs4871788,rs11998706,rs12678562,rs7837328,rs7837706,rs7837626,rs7837644,rs7013328,rs7018367,rs7018371,rs7018368,rs871135,rs4276648,rs4871022	TCGA-AO-A124	BRCA
chr8	127400000	127410000	chr8	127740000	127750000	promoter	CCAT2	promoter	CASC11,MYC	rs11784983	intron_variant	colorectal cancer, hormone replacement therapy	rs3847137,rs2060776,rs10808556,rs10505474,rs11778075,rs10956366,rs10956367,rs10956368,rs10956369,rs10956370,rs10808557,rs4871788,rs11998706,rs12678562,rs7837328,rs7837706,rs7837626,rs7837644,rs7013328,rs7018367,rs7018371,rs7018368,rs871135,rs4276648,rs4871022	TCGA-A2-A0EY	BRCA
chr8	127400000	127410000	chr8	127740000	127750000	promoter	CCAT2	promoter	CASC11,MYC	rs11784983	intron_variant	colorectal cancer, hormone replacement therapy	rs3847137,rs2060776,rs10808556,rs10505474,rs11778075,rs10956366,rs10956367,rs10956368,rs10956369,rs10956370,rs10808557,rs4871788,rs11998706,rs12678562,rs7837328,rs7837706,rs7837626,rs7837644,rs7013328,rs7018367,rs7018371,rs7018368,rs871135,rs4276648,rs4871022	TCGA-CU-A3YL	BLCA
chr8	127400000	127410000	chr8	127740000	127750000	promoter	CCAT2	promoter	CASC11,MYC	rs11784983	intron_variant	colorectal cancer, hormone replacement therapy	rs3847137,rs2060776,rs10808556,rs10505474,rs11778075,rs10956366,rs10956367,rs10956368,rs10956369,rs10956370,rs10808557,rs4871788,rs11998706,rs12678562,rs7837328,rs7837706,rs7837626,rs7837644,rs7013328,rs7018367,rs7018371,rs7018368,rs871135,rs4276648,rs4871022	TCGA-CF-A3MI	BLCA
chr8	127400000	127410000	chr8	127740000	127750000	promoter	CCAT2	promoter	CASC11,MYC	rs11784983	intron_variant	colorectal cancer, hormone replacement therapy	rs3847137,rs2060776,rs10808556,rs10505474,rs11778075,rs10956366,rs10956367,rs10956368,rs10956369,rs10956370,rs10808557,rs4871788,rs11998706,rs12678562,rs7837328,rs7837706,rs7837626,rs7837644,rs7013328,rs7018367,rs7018371,rs7018368,rs871135,rs4276648,rs4871022	TCGA-A2-A0YJ	BRCA
chr8	127400000	127410000	chr8	127740000	127750000	promoter	CCAT2	promoter	CASC11,MYC	rs6983267	non_coding_transcript_exon_variant	rectum cancer	rs10505477,rs12682374	TCGA-AA-A01S	COAD
chr8	127400000	127410000	chr8	127740000	127750000	promoter	CCAT2	promoter	CASC11,MYC	rs6983267	non_coding_transcript_exon_variant	rectum cancer	rs10505477,rs12682374	TCGA-S3-AA0Z	BRCA
chr8	127400000	127410000	chr8	127740000	127750000	promoter	CCAT2	promoter	CASC11,MYC	rs6983267	non_coding_transcript_exon_variant	rectum cancer	rs10505477,rs12682374	TCGA-BH-A0E0	BRCA
chr8	127400000	127410000	chr8	127740000	127750000	promoter	CCAT2	promoter	CASC11,MYC	rs6983267	non_coding_transcript_exon_variant	rectum cancer	rs10505477,rs12682374	TCGA-AO-A124	BRCA
chr8	127400000	127410000	chr8	127740000	127750000	promoter	CCAT2	promoter	CASC11,MYC	rs6983267	non_coding_transcript_exon_variant	rectum cancer	rs10505477,rs12682374	TCGA-A2-A0EY	BRCA
chr8	127400000	127410000	chr8	127740000	127750000	promoter	CCAT2	promoter	CASC11,MYC	rs6983267	non_coding_transcript_exon_variant	rectum cancer	rs10505477,rs12682374	TCGA-CU-A3YL	BLCA
chr8	127400000	127410000	chr8	127740000	127750000	promoter	CCAT2	promoter	CASC11,MYC	rs6983267	non_coding_transcript_exon_variant	rectum cancer	rs10505477,rs12682374	TCGA-CF-A3MI	BLCA
chr8	127400000	127410000	chr8	127740000	127750000	promoter	CCAT2	promoter	CASC11,MYC	rs6983267	non_coding_transcript_exon_variant	rectum cancer	rs10505477,rs12682374	TCGA-A2-A0YJ	BRCA
chr8	127400000	127410000	chr8	127740000	127750000	promoter	CCAT2	promoter	CASC11,MYC	rs543686 x rs6983267	intron_variant x non_coding_transcript_exon_variant	prostate carcinoma	None	TCGA-AA-A01S	COAD
chr8	127400000	127410000	chr8	127740000	127750000	promoter	CCAT2	promoter	CASC11,MYC	rs543686 x rs6983267	intron_variant x non_coding_transcript_exon_variant	prostate carcinoma	None	TCGA-S3-AA0Z	BRCA
chr8	127400000	127410000	chr8	127740000	127750000	promoter	CCAT2	promoter	CASC11,MYC	rs543686 x rs6983267	intron_variant x non_coding_transcript_exon_variant	prostate carcinoma	None	TCGA-BH-A0E0	BRCA
chr8	127400000	127410000	chr8	127740000	127750000	promoter	CCAT2	promoter	CASC11,MYC	rs543686 x rs6983267	intron_variant x non_coding_transcript_exon_variant	prostate carcinoma	None	TCGA-AO-A124	BRCA
chr8	127400000	127410000	chr8	127740000	127750000	promoter	CCAT2	promoter	CASC11,MYC	rs543686 x rs6983267	intron_variant x non_coding_transcript_exon_variant	prostate carcinoma	None	TCGA-A2-A0EY	BRCA
chr8	127400000	127410000	chr8	127740000	127750000	promoter	CCAT2	promoter	CASC11,MYC	rs543686 x rs6983267	intron_variant x non_coding_transcript_exon_variant	prostate carcinoma	None	TCGA-CU-A3YL	BLCA
chr8	127400000	127410000	chr8	127740000	127750000	promoter	CCAT2	promoter	CASC11,MYC	rs543686 x rs6983267	intron_variant x non_coding_transcript_exon_variant	prostate carcinoma	None	TCGA-CF-A3MI	BLCA
chr8	127400000	127410000	chr8	127740000	127750000	promoter	CCAT2	promoter	CASC11,MYC	rs543686 x rs6983267	intron_variant x non_coding_transcript_exon_variant	prostate carcinoma	None	TCGA-A2-A0YJ	BRCA
chr8	127400000	127410000	chr8	127740000	127750000	promoter	CCAT2	promoter	CASC11,MYC	rs6983267	non_coding_transcript_exon_variant	prostate carcinoma	rs10505477,rs12682374	TCGA-AA-A01S	COAD
chr8	127400000	127410000	chr8	127740000	127750000	promoter	CCAT2	promoter	CASC11,MYC	rs6983267	non_coding_transcript_exon_variant	prostate carcinoma	rs10505477,rs12682374	TCGA-S3-AA0Z	BRCA
chr8	127400000	127410000	chr8	127740000	127750000	promoter	CCAT2	promoter	CASC11,MYC	rs6983267	non_coding_transcript_exon_variant	prostate carcinoma	rs10505477,rs12682374	TCGA-BH-A0E0	BRCA
chr8	127400000	127410000	chr8	127740000	127750000	promoter	CCAT2	promoter	CASC11,MYC	rs6983267	non_coding_transcript_exon_variant	prostate carcinoma	rs10505477,rs12682374	TCGA-AO-A124	BRCA
chr8	127400000	127410000	chr8	127740000	127750000	promoter	CCAT2	promoter	CASC11,MYC	rs6983267	non_coding_transcript_exon_variant	prostate carcinoma	rs10505477,rs12682374	TCGA-A2-A0EY	BRCA
chr8	127400000	127410000	chr8	127740000	127750000	promoter	CCAT2	promoter	CASC11,MYC	rs6983267	non_coding_transcript_exon_variant	prostate carcinoma	rs10505477,rs12682374	TCGA-CU-A3YL	BLCA
chr8	127400000	127410000	chr8	127740000	127750000	promoter	CCAT2	promoter	CASC11,MYC	rs6983267	non_coding_transcript_exon_variant	prostate carcinoma	rs10505477,rs12682374	TCGA-CF-A3MI	BLCA
chr8	127400000	127410000	chr8	127740000	127750000	promoter	CCAT2	promoter	CASC11,MYC	rs6983267	non_coding_transcript_exon_variant	prostate carcinoma	rs10505477,rs12682374	TCGA-A2-A0YJ	BRCA
chr8	127400000	127410000	chr8	127740000	127750000	promoter	CCAT2	promoter	CASC11,MYC	rs7013278	intron_variant	colorectal cancer	rs11997201,rs6983549,rs4871788,rs10956366,rs7014346	TCGA-AA-A01S	COAD
chr8	127400000	127410000	chr8	127740000	127750000	promoter	CCAT2	promoter	CASC11,MYC	rs7013278	intron_variant	colorectal cancer	rs11997201,rs6983549,rs4871788,rs10956366,rs7014346	TCGA-S3-AA0Z	BRCA
chr8	127400000	127410000	chr8	127740000	127750000	promoter	CCAT2	promoter	CASC11,MYC	rs7013278	intron_variant	colorectal cancer	rs11997201,rs6983549,rs4871788,rs10956366,rs7014346	TCGA-BH-A0E0	BRCA
chr8	127400000	127410000	chr8	127740000	127750000	promoter	CCAT2	promoter	CASC11,MYC	rs7013278	intron_variant	colorectal cancer	rs11997201,rs6983549,rs4871788,rs10956366,rs7014346	TCGA-AO-A124	BRCA
chr8	127400000	127410000	chr8	127740000	127750000	promoter	CCAT2	promoter	CASC11,MYC	rs7013278	intron_variant	colorectal cancer	rs11997201,rs6983549,rs4871788,rs10956366,rs7014346	TCGA-A2-A0EY	BRCA
chr8	127400000	127410000	chr8	127740000	127750000	promoter	CCAT2	promoter	CASC11,MYC	rs7013278	intron_variant	colorectal cancer	rs11997201,rs6983549,rs4871788,rs10956366,rs7014346	TCGA-CU-A3YL	BLCA
chr8	127400000	127410000	chr8	127740000	127750000	promoter	CCAT2	promoter	CASC11,MYC	rs7013278	intron_variant	colorectal cancer	rs11997201,rs6983549,rs4871788,rs10956366,rs7014346	TCGA-CF-A3MI	BLCA
chr8	127400000	127410000	chr8	127740000	127750000	promoter	CCAT2	promoter	CASC11,MYC	rs7013278	intron_variant	colorectal cancer	rs11997201,rs6983549,rs4871788,rs10956366,rs7014346	TCGA-A2-A0YJ	BRCA
chr8	127400000	127410000	chr8	127740000	127750000	promoter	CCAT2	promoter	CASC11,MYC	rs7013278	intron_variant	colorectal cancer, colorectal adenoma	rs11997201,rs6983549,rs4871788,rs10956366,rs7014346	TCGA-AA-A01S	COAD
chr8	127400000	127410000	chr8	127740000	127750000	promoter	CCAT2	promoter	CASC11,MYC	rs7013278	intron_variant	colorectal cancer, colorectal adenoma	rs11997201,rs6983549,rs4871788,rs10956366,rs7014346	TCGA-S3-AA0Z	BRCA
chr8	127400000	127410000	chr8	127740000	127750000	promoter	CCAT2	promoter	CASC11,MYC	rs7013278	intron_variant	colorectal cancer, colorectal adenoma	rs11997201,rs6983549,rs4871788,rs10956366,rs7014346	TCGA-BH-A0E0	BRCA
chr8	127400000	127410000	chr8	127740000	127750000	promoter	CCAT2	promoter	CASC11,MYC	rs7013278	intron_variant	colorectal cancer, colorectal adenoma	rs11997201,rs6983549,rs4871788,rs10956366,rs7014346	TCGA-AO-A124	BRCA
chr8	127400000	127410000	chr8	127740000	127750000	promoter	CCAT2	promoter	CASC11,MYC	rs7013278	intron_variant	colorectal cancer, colorectal adenoma	rs11997201,rs6983549,rs4871788,rs10956366,rs7014346	TCGA-A2-A0EY	BRCA
chr8	127400000	127410000	chr8	127740000	127750000	promoter	CCAT2	promoter	CASC11,MYC	rs7013278	intron_variant	colorectal cancer, colorectal adenoma	rs11997201,rs6983549,rs4871788,rs10956366,rs7014346	TCGA-CU-A3YL	BLCA
chr8	127400000	127410000	chr8	127740000	127750000	promoter	CCAT2	promoter	CASC11,MYC	rs7013278	intron_variant	colorectal cancer, colorectal adenoma	rs11997201,rs6983549,rs4871788,rs10956366,rs7014346	TCGA-CF-A3MI	BLCA
chr8	127400000	127410000	chr8	127740000	127750000	promoter	CCAT2	promoter	CASC11,MYC	rs7013278	intron_variant	colorectal cancer, colorectal adenoma	rs11997201,rs6983549,rs4871788,rs10956366,rs7014346	TCGA-A2-A0YJ	BRCA
chr8	127400000	127410000	chr8	127740000	127750000	promoter	CCAT2	promoter	CASC11,MYC	rs4871788	intron_variant	colorectal cancer	rs7013278,rs6983549,rs10808556,rs3847137,rs11997201,rs2060776,rs11778075,rs11784983,rs11998706,rs12678562,rs10956366,rs10956367,rs10956368,rs10956369,rs10956370,rs10808557,rs4276648,rs4871022,rs7837328,rs7837706,rs7837626,rs7837644,rs7013328,rs7014346,rs7018367,rs7018371,rs7018368,rs871135	TCGA-AA-A01S	COAD
chr8	127400000	127410000	chr8	127740000	127750000	promoter	CCAT2	promoter	CASC11,MYC	rs4871788	intron_variant	colorectal cancer	rs7013278,rs6983549,rs10808556,rs3847137,rs11997201,rs2060776,rs11778075,rs11784983,rs11998706,rs12678562,rs10956366,rs10956367,rs10956368,rs10956369,rs10956370,rs10808557,rs4276648,rs4871022,rs7837328,rs7837706,rs7837626,rs7837644,rs7013328,rs7014346,rs7018367,rs7018371,rs7018368,rs871135	TCGA-S3-AA0Z	BRCA
chr8	127400000	127410000	chr8	127740000	127750000	promoter	CCAT2	promoter	CASC11,MYC	rs4871788	intron_variant	colorectal cancer	rs7013278,rs6983549,rs10808556,rs3847137,rs11997201,rs2060776,rs11778075,rs11784983,rs11998706,rs12678562,rs10956366,rs10956367,rs10956368,rs10956369,rs10956370,rs10808557,rs4276648,rs4871022,rs7837328,rs7837706,rs7837626,rs7837644,rs7013328,rs7014346,rs7018367,rs7018371,rs7018368,rs871135	TCGA-BH-A0E0	BRCA
chr8	127400000	127410000	chr8	127740000	127750000	promoter	CCAT2	promoter	CASC11,MYC	rs4871788	intron_variant	colorectal cancer	rs7013278,rs6983549,rs10808556,rs3847137,rs11997201,rs2060776,rs11778075,rs11784983,rs11998706,rs12678562,rs10956366,rs10956367,rs10956368,rs10956369,rs10956370,rs10808557,rs4276648,rs4871022,rs7837328,rs7837706,rs7837626,rs7837644,rs7013328,rs7014346,rs7018367,rs7018371,rs7018368,rs871135	TCGA-AO-A124	BRCA
chr8	127400000	127410000	chr8	127740000	127750000	promoter	CCAT2	promoter	CASC11,MYC	rs4871788	intron_variant	colorectal cancer	rs7013278,rs6983549,rs10808556,rs3847137,rs11997201,rs2060776,rs11778075,rs11784983,rs11998706,rs12678562,rs10956366,rs10956367,rs10956368,rs10956369,rs10956370,rs10808557,rs4276648,rs4871022,rs7837328,rs7837706,rs7837626,rs7837644,rs7013328,rs7014346,rs7018367,rs7018371,rs7018368,rs871135	TCGA-A2-A0EY	BRCA
chr8	127400000	127410000	chr8	127740000	127750000	promoter	CCAT2	promoter	CASC11,MYC	rs4871788	intron_variant	colorectal cancer	rs7013278,rs6983549,rs10808556,rs3847137,rs11997201,rs2060776,rs11778075,rs11784983,rs11998706,rs12678562,rs10956366,rs10956367,rs10956368,rs10956369,rs10956370,rs10808557,rs4276648,rs4871022,rs7837328,rs7837706,rs7837626,rs7837644,rs7013328,rs7014346,rs7018367,rs7018371,rs7018368,rs871135	TCGA-CU-A3YL	BLCA
chr8	127400000	127410000	chr8	127740000	127750000	promoter	CCAT2	promoter	CASC11,MYC	rs4871788	intron_variant	colorectal cancer	rs7013278,rs6983549,rs10808556,rs3847137,rs11997201,rs2060776,rs11778075,rs11784983,rs11998706,rs12678562,rs10956366,rs10956367,rs10956368,rs10956369,rs10956370,rs10808557,rs4276648,rs4871022,rs7837328,rs7837706,rs7837626,rs7837644,rs7013328,rs7014346,rs7018367,rs7018371,rs7018368,rs871135	TCGA-CF-A3MI	BLCA
chr8	127400000	127410000	chr8	127740000	127750000	promoter	CCAT2	promoter	CASC11,MYC	rs4871788	intron_variant	colorectal cancer	rs7013278,rs6983549,rs10808556,rs3847137,rs11997201,rs2060776,rs11778075,rs11784983,rs11998706,rs12678562,rs10956366,rs10956367,rs10956368,rs10956369,rs10956370,rs10808557,rs4276648,rs4871022,rs7837328,rs7837706,rs7837626,rs7837644,rs7013328,rs7014346,rs7018367,rs7018371,rs7018368,rs871135	TCGA-A2-A0YJ	BRCA

## Sheet: Supplementary Table 8
File.accession	Experiment.accession	Biosample.term.name
ENCFF003TGC	ENCSR207ABA	skin epidermis
ENCFF004ANL	ENCSR095YMD	esophagus muscularis mucosa
ENCFF007OIY	ENCSR989PTS	heart left ventricle
ENCFF008PSH	ENCSR743DDX	stomach
ENCFF014OZD	ENCSR875OQJ	lower lobe of left lung
ENCFF014ZMR	ENCSR268ZCF	sigmoid colon
ENCFF016AAS	ENCSR919BBI	skin epidermis
ENCFF017NRE	ENCSR195JWZ	gastroesophageal sphincter
ENCFF019RMZ	ENCSR000ANF	skeletal muscle myoblast
ENCFF023HKA	ENCSR250NHD	psoas muscle
ENCFF032CSL	ENCSR954IGQ	testis
ENCFF033TXD	ENCSR069UMW	ascending aorta
ENCFF034GZW	ENCSR329FXI	skeletal muscle tissue
ENCFF037RUM	ENCSR557DFM	heart left ventricle
ENCFF049KZB	ENCSR449AXO	neural progenitor cell
ENCFF053LHH	ENCSR724GUS	CD4-positive, alpha-beta memory T cell
ENCFF053QZH	ENCSR674VPA	naive thymus-derived CD4-positive, alpha-beta T cell
ENCFF056SCA	ENCSR656ZEQ	rectal smooth muscle tissue
ENCFF057CRD	ENCSR909UAG	esophagus squamous epithelium
ENCFF059ERB	ENCSR150QXE	heart left ventricle
ENCFF062NKK	ENCSR612BWE	pancreas
ENCFF065ZDX	ENCSR203KCB	thyroid gland
ENCFF066PAQ	ENCSR912TVO	layer of hippocampus
ENCFF066ROS	ENCSR437QMD	stomach
ENCFF072GKG	ENCSR891XGQ	angular gyrus
ENCFF074WDV	ENCSR454VRA	small intestine
ENCFF078CLH	ENCSR015GFK	thoracic aorta
ENCFF083HKS	ENCSR869TDT	skin epidermis
ENCFF087FDQ	ENCSR601VHO	gastrocnemius medialis
ENCFF087WUV	ENCSR685XVI	skin epidermis
ENCFF089APD	ENCSR327XTS	colonic mucosa
ENCFF100WAF	ENCSR604JDV	cingulate gyrus
ENCFF101BIB	ENCSR316LNO	gastroesophageal sphincter
ENCFF105SAZ	ENCSR608XIG	temporal lobe
ENCFF108SAD	ENCSR189JIH	uterus
ENCFF111SYA	ENCSR807XUB	sigmoid colon
ENCFF114SOB	ENCSR894MOX	esophagus muscularis mucosa
ENCFF129DPW	ENCSR082SHT	adipose tissue
ENCFF138TME	ENCSR000AOQ	astrocyte
ENCFF138WNV	ENCSR500YBS	thyroid gland
ENCFF142COP	ENCSR640XRV	transverse colon
ENCFF143DRH	ENCSR969HBF	skin epidermis
ENCFF150MNN	ENCSR123HEE	layer of hippocampus
ENCFF153OUB	ENCSR074ECR	right cardiac atrium
ENCFF154RAQ	ENCSR267YXV	neutrophil
ENCFF154ZCF	ENCSR687ZCM	muscle of leg
ENCFF168CSQ	ENCSR615HXA	peripheral blood mononuclear cell
ENCFF173ZPC	ENCSR447OHF	mucosa of rectum
ENCFF193GDV	ENCSR678LND	liver
ENCFF200VYQ	ENCSR738SXD	upper lobe of left lung
ENCFF201VZW	ENCSR841AJO	prostate gland
ENCFF208DJA	ENCSR641SDI	sigmoid colon
ENCFF208GHP	ENCSR054BKO	urinary bladder
ENCFF214YFB	ENCSR863BVD	heart left ventricle
ENCFF230KBG	ENCSR397NQK	skin epidermis
ENCFF231NZU	ENCSR847AIA	adrenal gland
ENCFF231SUE	ENCSR249INE	uterus
ENCFF231VWX	ENCSR213SMK	sigmoid colon
ENCFF236DDT	ENCSR014TDK	temporal lobe
ENCFF237WHW	ENCSR191ZQT	B cell
ENCFF240EGF	ENCSR386CKJ	skin epidermis
ENCFF248WQV	ENCSR891KSP	common myeloid progenitor, CD34-positive
ENCFF253VVF	ENCSR463NAD	esophagus squamous epithelium
ENCFF257VPC	ENCSR751BHO	stomach
ENCFF266NWL	ENCSR208QRN	transverse colon
ENCFF267KHM	ENCSR801IPH	gastrocnemius medialis
ENCFF269VVP	ENCSR007HLH	CD8-positive, alpha-beta T cell
ENCFF270GEZ	ENCSR716FUH	thyroid gland
ENCFF271OHD	ENCSR748TFF	body of pancreas
ENCFF275GAS	ENCSR659RHV	large intestine
ENCFF280JLL	ENCSR177QFY	adrenal gland
ENCFF285PPN	ENCSR799SRL	neuronal stem cell
ENCFF285RPL	ENCSR242AHB	ovary
ENCFF287VIA	ENCSR458RRZ	liver
ENCFF289XOR	ENCSR340ZTB	skin epidermis
ENCFF294GNO	ENCSR792VLP	transverse colon
ENCFF310DII	ENCSR440PMP	Peyer's patch
ENCFF314QTE	ENCSR540ADS	lung
ENCFF328KKO	ENCSR268JQE	ovary
ENCFF335ROB	ENCSR029SIG	pancreas
ENCFF340YIB	ENCSR120WKZ	naive thymus-derived CD4-positive, alpha-beta T cell
ENCFF341BPG	ENCSR175XPY	colonic mucosa
ENCFF346BOQ	ENCSR405ESP	adrenal gland
ENCFF346GZD	ENCSR194KGO	skin epidermis
ENCFF368OSK	ENCSR069EGE	transverse colon
ENCFF372OTI	ENCSR582UTE	stomach
ENCFF379RWI	ENCSR214UZE	skin epidermis
ENCFF381SFJ	ENCSR505YFA	upper lobe of left lung
ENCFF382EMP	ENCSR981UJA	right lobe of liver
ENCFF382PYP	ENCSR305ISQ	mucosa of rectum
ENCFF394NUN	ENCSR189QAD	adrenal gland
ENCFF399FZY	ENCSR000APN	fibroblast of dermis
ENCFF401XVC	ENCSR367WYJ	psoas muscle
ENCFF412NPA	ENCSR620AZM	common myeloid progenitor, CD34-positive
ENCFF414SKU	ENCSR937EVN	sigmoid colon
ENCFF417GYW	ENCSR318HUC	thoracic aorta
ENCFF418XDA	ENCSR438SPO	kidney
ENCFF423CQD	ENCSR339XMR	skin epidermis
ENCFF440VKC	ENCSR314BEX	CD4-positive, alpha-beta memory T cell
ENCFF444CZR	ENCSR494MDB	caudate nucleus
ENCFF445XCF	ENCSR679OVD	esophagus
ENCFF448PFH	ENCSR313CEH	lower lobe of left lung
ENCFF450OXP	ENCSR402HFW	pancreas
ENCFF462XVH	ENCSR334DRN	skin epidermis
ENCFF464RXV	ENCSR791ISZ	psoas muscle
ENCFF466EWZ	ENCSR004EKY	muscle layer of colon
ENCFF471QGU	ENCSR000ASJ	CD14-positive monocyte
ENCFF487FOU	ENCSR086QZY	adrenal gland
ENCFF489GFM	ENCSR700LWI	skin epidermis
ENCFF496RDA	ENCSR453MUW	upper lobe of left lung
ENCFF498SSN	ENCSR137ZID	pancreas
ENCFF499HFY	ENCSR702OVJ	heart left ventricle
ENCFF505MRR	ENCSR012PII	CD14-positive monocyte
ENCFF507WEL	ENCSR034ZKE	breast epithelium
ENCFF518VCX	ENCSR000NPF	cardiac muscle cell
ENCFF524AKO	ENCSR982QIF	ascending aorta
ENCFF538QNE	ENCSR094VJC	adrenal gland
ENCFF540YUQ	ENCSR136ZQZ	testis
ENCFF550BGA	ENCSR000APH	osteoblast
ENCFF551LSF	ENCSR321LKT	layer of hippocampus
ENCFF551MWX	ENCSR763IDK	prostate gland
ENCFF559BNT	ENCSR124VOE	neural cell
ENCFF561EZS	ENCSR668EVA	right atrium auricular region
ENCFF574FYX	ENCSR655XLM	small intestine
ENCFF579OOI	ENCSR758KRK	Peyer's patch
ENCFF592GQB	ENCSR645SYH	esophagus
ENCFF594VVB	ENCSR235KRX	skin epidermis
ENCFF600DLN	ENCSR683RXF	skin epidermis
ENCFF600EQG	ENCSR910PDW	epithelial cell of prostate
ENCFF610VHP	ENCSR868ZOR	pancreas
ENCFF614FJO	ENCSR810EPZ	CD8-positive, alpha-beta memory T cell
ENCFF618CUQ	ENCSR543CPW	small intestine
ENCFF635VBV	ENCSR854OXF	heart left ventricle
ENCFF639KHG	ENCSR531VWS	skin epidermis
ENCFF647VWE	ENCSR577GVS	CD4-positive, CD25-positive, alpha-beta regulatory T cell
ENCFF650YIZ	ENCSR355UYP	cingulate gyrus
ENCFF651AXJ	ENCSR210ZPC	smooth muscle cell
ENCFF652JPJ	ENCSR550WUX	lung
ENCFF654QRM	ENCSR432DPY	body of pancreas
ENCFF658NHX	ENCSR011MGQ	subcutaneous abdominal adipose tissue
ENCFF659NCA	ENCSR324JDC	endocrine pancreas
ENCFF666UYC	ENCSR000ALK	keratinocyte
ENCFF668BZJ	ENCSR303IKJ	thymus
ENCFF670PZG	ENCSR677LBH	gastroesophageal sphincter
ENCFF673PCP	ENCSR204TAU	esophagus squamous epithelium
ENCFF683QWQ	ENCSR494WCX	left lung
ENCFF684COM	ENCSR380KOO	angular gyrus
ENCFF698CCS	ENCSR837CSL	adrenal gland
ENCFF703WCD	ENCSR195CFR	middle frontal area 46
ENCFF714JDQ	ENCSR245GEV	pancreas
ENCFF714TUQ	ENCSR948YYZ	gastrocnemius medialis
ENCFF717KRK	ENCSR892HPQ	effector memory CD4-positive, alpha-beta T cell
ENCFF718QPZ	ENCSR776KLS	thymus
ENCFF722LRM	ENCSR971ETA	stomach smooth muscle
ENCFF729IPL	ENCSR958CPV	skin epidermis
ENCFF731GWD	ENCSR520BIM	body of pancreas
ENCFF736SWI	ENCSR204OJS	stomach
ENCFF737HGQ	ENCSR230BWN	kidney
ENCFF749JEY	ENCSR240GDT	heart right ventricle
ENCFF751RTT	ENCSR597BWL	thyroid gland
ENCFF759DJM	ENCSR561YSH	sigmoid colon
ENCFF761PXE	ENCSR642HHF	adrenal gland
ENCFF776YOM	ENCSR736ALU	gastrocnemius medialis
ENCFF787FST	ENCSR641YLG	skin epidermis
ENCFF787TWQ	ENCSR600TOW	gastroesophageal sphincter
ENCFF791TAO	ENCSR726WVB	substantia nigra
ENCFF797XLL	ENCSR370OQJ	heart right ventricle
ENCFF800YIB	ENCSR391EQV	natural killer cell
ENCFF805YRQ	ENCSR230IMS	liver
ENCFF814RAE	ENCSR837SGJ	Peyer's patch
ENCFF823JZP	ENCSR835OJV	CD8-positive, alpha-beta T cell
ENCFF824TUN	ENCSR928HSI	heart right ventricle
ENCFF832RWT	ENCSR156XNC	peripheral blood mononuclear cell
ENCFF844OYX	ENCSR105EMQ	peripheral blood mononuclear cell
ENCFF847EPP	ENCSR143XNJ	esophagus squamous epithelium
ENCFF850PTR	ENCSR000AMR	fibroblast of lung
ENCFF852KAS	ENCSR953ULK	fibroblast of breast
ENCFF857JHM	ENCSR694RCH	muscle layer of duodenum
ENCFF859UCD	ENCSR775FTU	muscle of trunk
ENCFF860MVH	ENCSR016XBE	middle frontal area 46
ENCFF872XZM	ENCSR519CFV	aorta
ENCFF875LMK	ENCSR321KDV	skin epidermis
ENCFF882VLE	ENCSR948TOS	upper lobe of left lung
ENCFF886NZJ	ENCSR379WXM	neurosphere
ENCFF895PGR	ENCSR697MUJ	skin epidermis
ENCFF898XDK	ENCSR892XFG	small intestine
ENCFF906EQK	ENCSR028NXO	heart right ventricle
ENCFF910HDI	ENCSR133NBJ	stomach
ENCFF922GGA	ENCSR405FZE	duodenal mucosa
ENCFF924OGR	ENCSR156MYA	skin epidermis
ENCFF929WUQ	ENCSR000ALW	mammary epithelial cell
ENCFF935LWH	ENCSR579YLO	fibroblast of breast
ENCFF936SMV	ENCSR249IKQ	Peyer's patch
ENCFF937WTH	ENCSR798RTU	caudate nucleus
ENCFF941FZG	ENCSR546SDM	CD4-positive, alpha-beta T cell
ENCFF942ZUQ	ENCSR000ANV	myotube
ENCFF953FGP	ENCSR507UDH	hepatocyte
ENCFF960JWJ	ENCSR705BTW	esophagus muscularis mucosa
ENCFF965GSQ	ENCSR001SHB	stomach
ENCFF969HEX	ENCSR000AUP	B cell
ENCFF970DMJ	ENCSR593KDJ	right atrium auricular region
ENCFF976WTG	ENCSR492PXH	endocrine pancreas
ENCFF977EXB	ENCSR561KOM	CD4-positive, alpha-beta T cell
ENCFF978AOD	ENCSR944KAZ	stomach
ENCFF982LEG	ENCSR522MTS	esophagus muscularis mucosa
ENCFF987GGX	ENCSR596PFU	body of pancreas
ENCFF987KRH	ENCSR560BEL	skin epidermis
ENCFF988ZYW	ENCSR081OTO	breast epithelium
ENCFF994ZGB	ENCSR322TJD	aorta

## Sheet: Supplementary Table 9
Ad1_noMX:	AATGATACGGCGACCACCGAGATCTACACTCGTCGGCAGCGTCAGATGTG
Ad2.1_TAAGGCGA	CAAGCAGAAGACGGCATACGAGATTCGCCTTAGTCTCGTGGGCTCGGAGATGT
Ad2.2_CGTACTAG	CAAGCAGAAGACGGCATACGAGATCTAGTACGGTCTCGTGGGCTCGGAGATGT
Ad2.3_AGGCAGAA	CAAGCAGAAGACGGCATACGAGATTTCTGCCTGTCTCGTGGGCTCGGAGATGT
Ad2.4_TCCTGAGC	CAAGCAGAAGACGGCATACGAGATGCTCAGGAGTCTCGTGGGCTCGGAGATGT
Ad2.5_GGACTCCT	CAAGCAGAAGACGGCATACGAGATAGGAGTCCGTCTCGTGGGCTCGGAGATGT
Ad2.6_TAGGCATG	CAAGCAGAAGACGGCATACGAGATCATGCCTAGTCTCGTGGGCTCGGAGATGT
Ad2.7_CTCTCTAC	CAAGCAGAAGACGGCATACGAGATGTAGAGAGGTCTCGTGGGCTCGGAGATGT
Ad2.8_CAGAGAGG	CAAGCAGAAGACGGCATACGAGATCCTCTCTGGTCTCGTGGGCTCGGAGATGT
Ad2.9_GCTACGCT	CAAGCAGAAGACGGCATACGAGATAGCGTAGCGTCTCGTGGGCTCGGAGATGT
Ad2.10_CGAGGCTG	CAAGCAGAAGACGGCATACGAGATCAGCCTCGGTCTCGTGGGCTCGGAGATGT
Ad2.11_AAGAGGCA	CAAGCAGAAGACGGCATACGAGATTGCCTCTTGTCTCGTGGGCTCGGAGATGT
Ad2.12_GTAGAGGA	CAAGCAGAAGACGGCATACGAGATTCCTCTACGTCTCGTGGGCTCGGAGATGT
Ad2.13_GTCGTGAT	CAAGCAGAAGACGGCATACGAGATATCACGACGTCTCGTGGGCTCGGAGATGT
Ad2.14_ACCACTGT	CAAGCAGAAGACGGCATACGAGATACAGTGGTGTCTCGTGGGCTCGGAGATGT
Ad2.15_TGGATCTG	CAAGCAGAAGACGGCATACGAGATCAGATCCAGTCTCGTGGGCTCGGAGATGT
Ad2.16_CCGTTTGT	CAAGCAGAAGACGGCATACGAGATACAAACGGGTCTCGTGGGCTCGGAGATGT
Ad2.17_TGCTGGGT	CAAGCAGAAGACGGCATACGAGATACCCAGCAGTCTCGTGGGCTCGGAGATGT
Ad2.18_GAGGGGTT	CAAGCAGAAGACGGCATACGAGATAACCCCTCGTCTCGTGGGCTCGGAGATGT
Ad2.19_AGGTTGGG	CAAGCAGAAGACGGCATACGAGATCCCAACCTGTCTCGTGGGCTCGGAGATGT
Ad2.20_GTGTGGTG	CAAGCAGAAGACGGCATACGAGATCACCACACGTCTCGTGGGCTCGGAGATGT
Ad2.21_TGGGTTTC	CAAGCAGAAGACGGCATACGAGATGAAACCCAGTCTCGTGGGCTCGGAGATGT
Ad2.22_TGGTCACA	CAAGCAGAAGACGGCATACGAGATTGTGACCAGTCTCGTGGGCTCGGAGATGT
Ad2.23_TTGACCCT	CAAGCAGAAGACGGCATACGAGATAGGGTCAAGTCTCGTGGGCTCGGAGATGT
Ad2.24_CCACTCCT	CAAGCAGAAGACGGCATACGAGATAGGAGTGGGTCTCGTGGGCTCGGAGATGT
